# Supplementary material for: H4K16ac activates the transcription of transposable elements and contributes to their cis-regulatory function
Source: Nat Struct Mol Biol. 2023 Jun 12;30(7):935–47. doi: 10.1038/s41594-023-01016-5 (PMC10352135; doi:10.1038/s41594-023-01016-5)
Supplement: Source Data Fig. 3 — Contains list of genes that loop with acetylated TEs. [file 41594_2023_1016_MOESM4_ESM.xlsx]

## Sheet: Sheet 1 - line116PosDistalGenes
LINE1 H416ac+ DistalGenesHg38	LINE1 H3K27ac+ DistalGenesHg38	LINE1 H3K122ac+ DistalGenesHg38	LINE1 Acetylation negative		LTRs H416ac+ DistalGenesHg38	LTRs H3K122ac+ DistalGenesHg38	LTRs H3K27ac+ DistalGenesHg38	LTRs Acetylation negative		Alus H416ac+ DistalGenesHg38	Alus H3K122ac+ DistalGenesHg38	Alus H3K27ac+ DistalGenesHg38	Alus Acetylation negative
LOC101927078	LINC01176		LOC284344		LOC100128317	MRVI1-AS1	LINC00240	CDKN2B-AS1		MIR922	NAALADL1	SNORD111B	CDKN2B-AS1
GPHN	BRINP1	LINC01176	PSG3		MRVI1-AS1	LOC100129917	LMCD1-AS1	SCOC-AS1		LINC00271	CDKN2B-AS1	HPN-AS1	ZGLP1
GLMN	BMPER	BRINP1	PSG9		LMCD1-AS1	TNRC6C-AS1	LOC100288798	LOC100129935		LOC100133050	CDH3	ZNF730	MIR147B
AP3S1	DLG2	BMPER			FAM95C	RRN3P3	GS1-124K5.4	CCNT2-AS1		MIR4315-2	TANK	CCNT2-AS1	JAZF1-AS1
MIPOL1	DOCK3	DLG2			ZNF605	PRO1804	FAM95C	LINC01135		LOC100506679	SRA1	TSTD3	GPR50-AS1
NNT	FDFT1	DOCK3			FTX	ARHGEF33	ZNF587B	SNAP25-AS1		INMT-MINDY4	SNORD111B	LOC100131496	LOC100128770
MOXD1	ZNRF2	FDFT1			IQCJ-SCHIP1	LMCD1-AS1	LINC00882	LOC100131635		C8orf44-SGK3	SNORA38B	TAT-AS1	LOC100129138
LINC02112	ASTN2	ZNRF2			LINC00578	LOC100288866	MIR4315-2	ZNF717		ZHX1-C8orf76	ZGLP1	PGAM1P5	SCOC-AS1
GRID2	2	ASTN2			LOC100506207	ZNF605	MIR3613	INSYN2B		RBAK-RBAKDN	FAM86JP	IPO5P1	LOC100130987
CFHR2	CCDC66	2			LINC02492	LOC100294362	LOC100505555	ZNF705B		MIR5010	MIR877	MSC-AS1	ZNF717
KCNK2	GRID2	CCDC66			LOC100506639	MIR1260A	LINC00578	GOLGA8DP		HIPK3	MIR922	CD24	LINC00543
LOC400800	TAFA2	GRID2			LOC100507053	LINC00882	LOC100506207	LOC100133331		FARP1	MIR943	RNU7-1	GOLGA8DP
LINC01720	DCDC1	TAFA2			SYNJ2BP-COX16	FTX	LOC100506639	KDM7A-DT		SLC25A15	LOC100128317	RNU4ATAC	LOC100133331
CEP83	GJB7	DCDC1			MIR4525	CDH6	LOC100506869	PDCD6IP		RBM6	KTN1-AS1	SMG1P3	LOC100240735
DTL	LINC01194	GJB7			TPTE2P5	MIR4315-2	LINC00665	LINC00941		LINC01150	LOC100129138	GS1-124K5.4	PIGK
RIOK2	GULP1	LINC01194			LINC00506	LINC00674	LOC100507006	LNCOC1		LOC101928053	MSTO2P	TMEM225B	GACAT2
ANKS1B	SPATA6L	GULP1			COX10-AS1	IQCJ-SCHIP1	SLX1A-SULT1A3	GNG12-AS1		SLC44A3-AS1	ARRDC3-AS1	MIR1227	EML2-AS1
TXNDC16	SLC30A10	SPATA6L			LINC02614	LOC100505918	FPGT-TNNI3K	TMEM225B		FAM243A	LOC100130357	TSNAX-DISC1	ZNF729
ZMAT3	ANKS1B	SLC30A10			LINC01581	LUCAT1	ST20-MTHFS	TSNAX-DISC1		ITGA9-AS1	LOC100130548	MIR2276	LNCOC1
LINC00607	LXN	ANKS1B			LINC01580	UVRAG-DT	SYNJ2BP-COX16	LOC100379224		CTD-2201I18.1	LRRC69	MIR3143	KRTAP21-3
MCTP1	SMIM8	LXN			LINC01266	LOC100506207	SEC24B-AS1	MIR1233-2		MIR7161	LOC100130992	MIR4315-2	ZNF605
KCNIP4	RDX	SMIM8			LINC01582	LINC02492	ZNF664-RFLNA	MIR4315-2		ABCC4	RDM1P5	MIR4313	MIR1236
	LINC01590	RDX			LOC101927668	LINC01176	MIR4525	USP2-AS1		SMIM11B	LINC00271	LOC100505555	GPR75-ASB3
	CCDC192	LINC01590			MIR548XHG	LOC100506639	TPTE2P5	LOC100505555		CBSL	RRN3P3	LUCAT1	MIR1233-2
	GALNT14	CCDC192			LINC01508	LOC100506885	UST	PPP5D1		U2AF1L5	LINC00543	RNASEH1-AS1	MIR4315-2
	TUSC3	GALNT14			LOC101928020	LOC100507053	CDH12	LINC02492		CRYAA2	PGAM1P5	RAB30-DT	MIR3664
	SUPT3H	TUSC3			LOC101928053	LINC01013	LOC101926892	ALOX12-AS1		STAG1	ZRANB2-AS1	SLC16A1-AS1	MALINC1
	GFM1	SUPT3H			FAM243A	GMDS-DT	ANKRD18CP	SLFN12L		CWC27	KDM4A-AS1	ALOX12-AS1	LOC100505851
	ITGBL1	GFM1			LOC101928304	INMT-MINDY4	PKIA-AS1	ZNF670-ZNF695		TRAIP	IPO5P1	MIR497HG	LINC00920
	RASAL2	ITGBL1			SLC7A14-AS1	SLX1A-SULT1A3	LINC02614	LINC01838		TNIP1	SHISAL2B	RNASEK-C17orf49	DACT3-AS1
		RASAL2			MEI4	SYNJ2BP-COX16	LINC01266	MIR5689		EMC8	LOC100133050	MICOS10-NBL1	LOC100506100
					LOC101928797	MIR4525	LOC101927365	LINC01014		RXYLT1	C9orf147	ZNF670-ZNF695	GPRC5D-AS1
					LINC00836	TPTE2P5	LOC101927434	LINC00348		PEMT	RSU1P2	SNUPN	EBLN3P
					LOC101929633	ATP9A	LOC101927502	LOC100996455		RXYLT1-AS1	UBOX5-AS1	ATP9A	SLFN12L
					TMC3-AS1	LINC00566	LOC101927571	NBPF26		TESK2	C17orf99	MIR5092	LINC00707
					LOC101929710	PTCHD1-AS	LOC101927668	TMEM220-AS1		SCEL-AS1	TRIM59-IFT80	MIR5087	MIR4785
					KCNMB2	LINC00348	ZNF793-AS1	RAD50		ZER1	CASC11	LINC00534	KIAA2012
					MIR7977	IFNG-AS1	HDAC2-AS2	LINC01081		NEBL	GS1-124K5.4	JRKL-AS1	PCAT1
					LINC01950	LINC01505	MIR548XHG	ZNF263		ATG7	GNG12-AS1	MID1IP1-AS1	PQBP1
					SMIM11B	FARP1	LINC01508	CDH18		LINC02110	LOC100289333	RNF216-IT1	LINC00350
					CBSL	LINC02583	SLC44A3-AS1	LOC101926913		DCLRE1CP1	ZNF587B	LOC100996251	MRPS31P5
					U2AF1L5	LINC01581	FAM243A	LINC01933		AHSA1	LOC100294362	MBNL2	UST
					CRYAA2	GTF2IP7	LOC101928304	LINC01534		POLQ	MIR1256	LOC101559451	LINC02256
					DPY19L1P2	LINC01580	ZNF433-AS1	LOC101927822		SEC24A	MIR1243	WASF2	ZNF891
					LINC02113	LINC01470	SLC7A14-AS1	LOC101928063		SUGT1	MIR548H3	LHFPL6	NBPF26
					MARCH6	LMO7-AS1	LOC101928595	FAM243A		LIAS	GPR75-ASB3	EPCAM-DT	ZNF263
					TNIP1	LINC01266	MEI4	LOC101928436		WWP2	LOC100420587	PPP4R1-AS1	FRY
					LINC01419	LOC101927314	LOC101928797	ZNF433-AS1		PTPN21	LOC100422556	LOC101927415	ANKRD18CP
					LINC01090	LINC01582	LINC01732	ZNF649-AS1		CIT	MIR4284	FAM243A	LINC01180
					LINC01307	LOC101927418	LINC00836	LOC101928597		ADAMTS7	MIR4315-2	CTC-338M12.4	MRTFA-AS1
					KCNMB2-AS1	LOC101927488	LINC02204	LOC101928663		NISCH	MIR3134	GORAB-AS1	LOC101927267
					LOC105369438	LOC101927571	LINC02217	ZIM2-AS1		CHKA	MIR3130-1	LINC02270	LOC101927342
					LINC02378	LOC101927636	GTF2IP23	LOC101929538		AKAP13	MIR4257	WARS2-AS1	HDAC2-AS2
					LINC02257	MIR548XHG	LOC101929633	LINC01740		DDX19B	MIR3130-2	GTF2IP23	CTD-2270F17.1
					LINC01456	PAQR9-AS1	PCAT14	TMC3-AS1		ADCY7	LINC01301	LOC101929653	ERICH6-AS1
					LOC105374428	LINC01508	TRIM13	KCNMB2		CASC4	LOC100505555	PATJ	FAM243A
					LINC02241	LOC101928020	PATJ	CERS3-AS1		EFHC1	LINC00578	MIR5787	LOC101928269
					LOC105377448	SLC44A3-AS1	MIR7977	SMIM11B		OSBPL9	FTO-IT1	MIR6514	IL12A-AS1
					LOC105377621	FAM243A	LINC01950	LINC01065		C1QTNF3	APTR	MIR6823	LINC02108
					FAM85B	LOC101928269	SMIM11B	CBSL		DEPDC4	LINC01304	MIR6789	MIR762HG
					SLC35A1	LOC101928304	LINC01038	U2AF1L5		SLC44A3	LUCAT1	POP7	LOC101928907
					PDE10A	MEI4	LINC02289	CRYAA2		OSCP1	PPP5D1	SRRM1	ZIM2-AS1
					ME3	LOC101928797	CBSL	LOC102724776		EDARADD	APELA	SPRY1	LOC101929210
					ACOT2	LOC101928834	U2AF1L5	LOC102725191		UBR3	RBFADN	LINC01169	RNVU1-17
					RAB40B	LINC00836	CRYAA2	CDKN2A		GALM	LOC100506207	SMIM11B	ADAM10
					LINC02474	LINC01182	DPY19L1P2	LINC01145		FBXO36	RAB30-DT	LINC02289	GPA33
					PRDM5	LOC101929095	MARCH6	MIR8069-2		CCDC58	KRBOX1	LOC102724467	ZNF443
					FAF1	CTD-2297D10.2	VPS26C	RXYLT1-AS1		STXBP5	SLC16A1-AS1	CBSL	TIMM17B
					GLMN	LINC02325	CCL26	LINC01224		NCOA7	LOC100506472	U2AF1L5	MIR7704
					ADAMTS6	LINC02199	TRIM22	PPIE		ABRA	LINC02274	CRYAA2	SRRM1
					HPS5	LINC01726	BBOX1-AS1	CLGN		CRYAA	C16orf95	WARS2	SMIM11B
					KLF8	LINC01727	LINC01090	TRIM38		PARP4	LOC100506606	MYCNUT	FRG2KP
					CHRNB3	LOC101929633	LINC01317	CEACAM5		TTC7B	LOC100506639	RACK1	LOC102724084
					STK11IP	TMC3-AS1	PPIE	UNC13B		RC3H1	DDX11-AS1	MYCNOS	CBSL
					C1QTNF3	LOC101929710	SEMA4D	LOC105369438		SHLD1	LOC100506679	FAM3C	U2AF1L5
					GBP5	MPHOSPH10	HYOU1	LOC105377621		LOC150776	PCAT6	SNHG14	CRYAA2
					C12orf56	PATJ	LOC105369438	LOC105378052		CUX1	LINC02308	ATP5PD	CDKN2A
					NUS1	NBR2	G2E3-AS1	LINC02118		CEP120	AFF1-AS1	NXF1	CDKN2B
					CLRN1-AS1	KCNMB2	LINC02257	LOC105379030		VPS13B	LINC00513	CARM1	MIR8069-2
					FGD4	MIR7977	LOC105374042	XACT		CXorf38	MKLN1-AS	DDX17	ATP8A1
					EDARADD	LINC01950	LOC105374060	CCT4		USP54	PITRM1-AS1	IPO7	LINC01162
					COL5A1	ABCC4	LOC105374428	MIR5689HG		SLC30A8	LINC01792	LOC105369438	ZER1
					AADAC	LINC02206	LOC105377448	POLD3		ADAMTS17	SLFNL1-AS1	LINC01629	PPIE
					ZFAND2B	SMIM11B	LOC105377621	CHL1		NQO1	LINC01013	LIX1L-AS1	CIB2
					COL6A6	LINC01038	LINC02540	SRSF10		DIO1	GVQW2	GEMIN7-AS1	LOC105371485
					UGT3A1	LOC102724084	FAM85B	PDE10A		DNA2	LOC100507551	FLNB-AS1	LOC105374042
					JMY	CBSL	XACT	PLAAT3		DNM2	GMDS-DT	LOC105377621	LOC105376671
					ATPSCKMT	U2AF1L5	LEFTY1	MAP4K5		ABCA1	STIMATE-MUSTN1	LINC02130	LOC105379030
					ASZ1	CRYAA2	IGF2BP2	POU6F2		EDNRA	ARPIN-AP3S2	XACT	NPRL2
					CR1L	LINC02113	CTSC	CYP4F8		FCSK	SLX1A-SULT1A3	PAICS	FARS2
					SPANXN3	NET1	CFTR	TP53RK		TET3	FPGT-TNNI3K	ATP5MG	SIX2
					CRYAA	MARCH6	PDE10A	STK38		ANKS6	BLOC1S5-TXNDC5	LEFTY1	GIPC1
					PARP4	TNIP1	AFG3L2	C12orf56		SENP5	EEF1E1-BLOC1S5	IGF2BP3	ZNF266
					CACUL1	MRVI1	ACOT2	RBP7		ESR2	TMEM56-RWDD3	IGF2BP2	ZNF268
					CPNE8	LINC01419	RAB40B	CLNK		ETFA	ARL2-SNX15	PRELID3A	LINC01852
					PGPEP1L	PCGF3	LINC02154	SNAP47		F2	RAD51L3-RFFL	PTGES3	LINC02246
					CTNNA2	CCL26	CHD2	WDR17		ALDH2	C8orf44-SGK3	CTSC	CPLX2
					KANSL1L	TRIM22	LINC02474	CATSPER2		FAH	ZHX1-C8orf76	SEPTIN9	SRCAP
					WDR49	ABCA10	PRDM5	CLCN3		BPTF	ZNF670-ZNF695	TSPAN9	RNPS1
					PQLC2L	BBOX1-AS1	FOXN3	CLNS1A		TPTE2P3	UBE2F-SCLY	USP20	SPIN1
					RASGEF1B	CDR2	ADAMTS6	NIPA1		LOC220729	DNAAF4-CCPG1	RAB10	ATF7
					SLC36A2	SPON1	ANXA10	AGBL1		TBC1D32	RBAK-RBAKDN	MORF4L1	PRDM4
					LOC153910	LINC01090	RASSF8	PRSS30P		C6orf89	STX16-NPEPL1	AFG3L2	PTPRT
					ZC2HC1B	LINC01307	CHN1	RN7SK		FHL2	HNRNPUL2-BSCL2	TMED2	DMC1
					NKAIN2	LINC01317	CHN2	SNHG29		MLXIP	SAE1	MIR302CHG	PSIP1
					CFAP206	KCNMB2-AS1	GPR176	ZNF813		SNW1	ABCB6	SDS	CHIT1
					LINC00964	LINC02378	CAVIN3	MISP		EFR3B	DNM1L	RAB31	FDX2
					LMNTD1	LINC01456	MRAP2	CCSAP		PDCD11	MIR4672	RCC1	CYP4F8
					DCC	LOC105374060	CMTM7	CNTN1		CNOT1	C8orf37-AS1	ABHD2	FKBP9
					CNST	LOC105374428	KLF8	C2orf73		MON2	TPTE2P5	CHD2	FAM83F
					SPATA5	LINC02241	CSMD3	SGPP2		TNIK	NR1H3	DNAJB4	LMTK3
					SLC30A8	LINC02237	PSMG3-AS1	UBR3		FSTL4	DIO2-AS1	HNRNPUL1	CSMD3
					COL22A1	LINC02547	C1QTNF3	ZFAND2B		RAP1GAP2	DPP3	FAF1	RNF157
					ZNF431	FAM85B	C12orf56	CPNE4		ZZEF1	HUWE1	FAM107A	NXNL1
					DLG2	CXCL13	RAB3C	SYNPR		FRMD4B	ATP9A	LZTS1	PHACTR3
					E2F6	LEFTY1	CLRN1-AS1	ENPP6		ABRAXAS2	GPC6	POLI	GINM1
					EIF2S3	CAMKK2	ADD2	EGFLAM		ACSBG1	MIR5703	CHN1	AGAP1
					ZBTB7C	WDR4	CLNS1A	C5orf49		SYNE2	ZRANB2-AS2	RNF24	DBX1
					CERS3	LINC02055	FGD4	STXBP5		PDS5A	TMEM265	GPR176	NIPA1
					ESR1	ADCY2	TEX26	ANKRD19P		NUP160	NCBP2-AS1	ERI2	PRSS30P
					FBLN1	PDE10A	AK7	BEND2		WWC1	LINC00534	DDX19B	C17orf64
					SLC37A2	ME3	RNASE11	PTCHD1		SMG6	NALCN-AS1	CFAP36	GGT6
					FDX1	ACOT2	AGBL1	CRYAA		DNAJC13	MRPS31P5	CHRM3	ZNF491
					AAK1	RAB40B	ZNF813	PIWIL4		TTC28	UST	C12orf57	CPT1C
					PLEKHA6	POC1B-AS1	CPNE4	SPINDOC		CLASP1	LIPE-AS1	ACOT7	NLRP5
					GGA3	C21orf59-TCP10L	COL6A6	A2ML1		UBR4	LOC100996419	SDSL	WDR88
					ACSBG1	PRDM5	JMY	RAD9B		SRGAP2	LOC100996447	TOE1	CNN2
					ASTN2	FAF1	CP	RDH12		ZFYVE26	LINC01964	PSMG3-AS1	WDR63
					KAZN	GLMN	C7orf57	OTOA		NUP188	LINC01505	GNRHR2	GOLT1A
					PPIP5K2	ADAMTS6	ASZ1	LINC00526		CABIN1	LINC01533	OSBPL1A	TSACC
					MTUS2	MAP4K5	CR1	ZNF578		ACAP2	CDH12	C1QTNF3	CLHC1
					WWC1	HPS5	RALYL	ZNF563		TNPO3	TSPAN1	CIDEA	SGPP2
					TTC28	MRAP2	C9orf85	NBPF12		SSBP2	RAD50	SMIM19	ZFAND2B
					VPS8	CMTM7	SPANXN3	CTNNA1		KDSR	KIF20A	ALPK2	DCBLD2
					UFL1	TMC6	MYO3B	ABCC13		FYN	CDH13	RMI2	ERICH6
					CRB1	CHRNB3	WFDC3	SLC36A2		WASHC2C	ARL4A	WDR92	ADK
					CES3	PALM2	CRYAA	CNKSR3		SDHAP1	LRPPRC	COX20	COX6B1
					PDSS1	PKD1L2	CACUL1	KCNU1		GAK	TRAP1	TLCD1	SPIN4
					HEBP2	CSMD2	SLC2A14	PRUNE2		TTLL1	SNORD121B	MED12L	CHODL
					DAPK2	C1QTNF3	CPNE8	STRC		COG4	CELA3A	SNORD83B	MROH8
					LINC00314	GBP5	NBPF12	ZNF846		POLR1A	LAMTOR5-AS1	PARD3B	SRXN1
					ANKRD18A	C12orf56	CTNNA2	ZNF791		POC1A	MBNL2	CLK1	CRYAA
					WASHC2C	NUS1	COMMD1	ZNF567		GEMIN5	CDH18	CLNS1A	A2ML1
					COL24A1	CLNK	PQLC2L	ZNF383		HEATR5A	FARP1	FGD4	C2CD4A
					C10orf67	CLRN1-AS1	JAKMIP1	ZNF781		HERC4	SLC25A15	ALKBH2	BICDL2
					GAK	WDR17	RASGEF1B	CYP4Z2P		DCAF4	SPECC1L-ADORA2A	TRAPPC6B	DNAH2
					AMBP	TMC1	SLC38A9	DEFA3		FAM184B	CNIH1	PLIN2	RTN4RL1
					POT1	ADD2	SLC36A2	RASSF6		AGO2	RBM6	DCUN1D3	SLC35G3
					WWTR1	PNLIPRP3	LOC153910	ZNF596		KLHL20	LINC02583	ABCC2	UNC45B
					ABCA12	FGD4	LOC157273	DOCK2		SMPDL3B	RBM5	UBALD1	ZNF480
					RGS22	TEX26	ZNF483	DSCAM		GLG1	VPS33B-DT	C17orf49	ZNF578
					AK5	RNASE11	DAB1	DUSP9		UTP20	PKIA-AS1	ZSWIM7	ZNF548
					GCNT2	TARSL2	ZNF846	B3GNT6		RABGEF1	EPCAM-DT	WTIP	DACT3
					GHR	FLJ40194	DCC	LINC01599		LOC283922	LINC02614	SLX4IP	CAPN12
					CYFIP2	ZNF813	IFNLR1	ZNF626		PDXDC2P-NPIPB14P	SUCLG2-AS1	ADK	ZNF98
					INVS	WTIP	SLC25A3P1	LCE4A		RPL7L1	LINC01581	ZFP42	LINC00905
					DENND2A	SLC44A3	SPATA5	CYP4Z1		LINC00174	GTF2IP7	NUDCD2	ZNF569
					DISC1	DNAH14	CLEC4C	CREG2		RAPGEF1	LINC01580	CP	ZNF570
					GMDS	EDARADD	ZNF431	ADGRE1		HIPK2	LINC01470	COL26A1	CCDC27
					GMPR	COL5A1	DIAPH2	SLC10A4		ARHGAP35	SAMMSON	C9orf85	ZNF436-AS1
					GNAI1	COL9A2	DLG2	F3		GSN	LOC101927468	CREM	CTF1
					SLCO1B3	AADAC	DOCK3	F8		UBN1	LOC101927550	APOBEC3D	NBPF12
					SUGT1P3	KCNH8	EPYC	ZNF25		RMC1	LINC01476	MROH8	CTNNA1
					LINC01579	COL6A6	DTNA	DOK6		HDLBP	HDAC2-AS2	ABHD16B	SATB2-AS1
					ZNF561-AS1	UGT3A1	FAM24B	LINC00518		HEXA	LOC101927770	RIPOR3	LINC01963
					SCGB2B2	JMY	EIF2S3	ZSCAN25		ANXA11	LOC101927809	CRYAA	PPP1R1C
					TTC28-AS1	STXBP5	C3orf67	FNDC3A		APLP2	LOC101927844	PARP1	CIDECP1
					SLC9A9	ASZ1	STK32A	ZNF365		IARS	LOC101927877	SLC2A14	SHISA3
					SUMF1	CR1	OSTCP1	EFR3B		DUPD1	LINC01843	A2ML1	DAB2IP
					TPRG1	CR1L	FAM219A	GOLGA8A		ANKRD42	EDRF1-AS1	PTGR2	SLC25A48
					F11-AS1	SPANXN3	EPB41	TMCC1		VWA2	LOC101928035	ZNF738	SRFBP1
					DTWD2	CRMP1	CERS3	PLCB1		IDH3A	SLC44A3-AS1	RC3H1	ADRB2
					DCBLD1	TCP10L	SLC37A2	ATMIN		MPC1L	ERICH6-AS1	CTNNA1	RAET1L
					EPHA1-AS1	CRYAA	ARMC12	TRIM2		NUP43	LOC101928118	CTNNA2	FAM201A
					MRPS28	PARP4	SDK1	ETHE1		CASTOR3	FAM243A	CMTM8	CCDC60
					GRIK2	CACUL1	FGL1	KCNE4		IKBKB	LINC01179	CUX1	SLC16A11
					EHD4	LAYN	RHOBTB3	AP1B1P1		INSR	ITGA9-AS1	CYB5A	ZNF320
					HLA-DRB5	CSF3	PLEKHA6	MSRB3		ITGA9	LOC101928404	DAB2IP	ZNF791
					HPR	AMDHD1	FNBP1	ANGPTL5		TPTE2P6	LOC101928438	JAKMIP2-AS1	ZNF709
					UBAC2	CPNE8	CAND2	LCORL		C3orf62	LOC101928445	ZNF425	ECI1
					ANKRD42	HNRNPA1L2	AVL9	LOC254896		CA13	LOC101928516	MCMDC2	ZNF540
					SLCO1B7	LINC02691	ARHGAP26	CFAP299		KIF3C	LINC02301	LINGO2	DENND2C
					FMN1	PGPEP1L	GGA3	GABRA6		GUSBP2	LINC02108	ZNF483	TTLL8
					CFI	TPM3P9	GSE1	GABRB1		FRRS1	TRPM2-AS	AARS	TOGARAM2
					IRGM	ZNF558	ACSBG1	GABRB3		TRIM61	LINC01413	TMTC2	RNF168
					EYS	CTNNA1	FLT1	NGEF		FAM174B	LNCAROD	DAG1	PRICKLE2
					IGF1R	CTNNA2	ASTN2	ZNF345		LOC400541	LOC101928696	RETREG3	DEFA3
					C6orf58	CTNND2	PPIP5K2	TENM4		PCBP1-AS1	RORA-AS1	ZNF846	OLFML2A
					IKBKB	CKAP2L	ADGRL2	RAB11FIP5		LRP4	LOC101928882	ZNF114	NUDT10
					LOC374443	OTOS	FMO4	CLEC4E		LRP5	LOC101928994	IFNLR1	ANKRD24
					TPTE2P6	KANSL1L	FBXW11	GCSH		LSP1	LINC01516	DDX10	DMD
					CA13	ZNF385B	TRIM2	OR7C1		MIR140	LINC01182	ABHD11-AS1	DNM1
					CEP85L	TAFA4	VPS8	GGTA1P		MCM5	LOC101929099	ZNF675	DMRT1
					SLC22A25	PPM1L	PLA2G15	RNVU1-7		MCM6	LOC101929140	DIAPH2	DOCK3
					WASHC2A	WDR49	SH3BP4	ZNF285		NPIPB15	LOC101929210	DNMT3A	AMN1
					SLC22A10	BTLA	FXN	GPC3		CTRB2	SMIM2-AS1	DOCK3	ELAVL4
					MIR99AHG	MB21D2	LINC00314	ZNF638		LINC00851	CTD-2201I18.1	DPAGT1	NBPF11
					LINC00937	PQLC2L	FUT8	GNAI1		GTF2IP20	LINC01198	DPYSL2	SLC16A13
					XKR9	CUX1	RICTOR	GPR12		RNF216P1	LURAP1L-AS1	ATN1	ADGRE1
					KDM4E	SH3D19	ANKRD18A	LINC01588		TYW1B	LINC01339	DTNA	ZBTB7C
					FRRS1	CYB5A	LOC254028	LOC283683		MTR	LOC101929512	DTNB	ETV2
					TRIM61	RASGEF1B	NIFK-AS1	CLEC18C		MYH3	PABPC4-AS1	ECE1	EYA2
					LIPA	SLC36A2	SLC37A4	ZIK1		MYH9	LOC101929710	ABCA1	F8
					FAM174B	LOC153910	GABRB3	LOC284344		MYO1E	PRMT3	EIF2S3	FANCD2
					GBP1P1	ZC2HC1B	STEAP1B	ZNF575		NUBP1	PSME3	ELF2	PLAC9
					LRRC8C-DT	NKAIN2	C10orf67	ZNF841		NEK1	MPHOSPH10	ANKRD23	ZNF25
					LRP5	LINC00964	SERINC5	MCHR1		NPC1	LOC102031319	RPL22L1	SPATA13
					FNDC9	SAXO1	MGAT4C	LOC284930		NRCAM	PATJ	EMP3	PHACTR1
					LOC440084	PRUNE2	GALK2	ERICH2		ROR2	AP3S2	DENND6A	SYCP2L
					CCDC88C	DAB1	AMBP	LINC00692		NUP98	MRPS31	CCDC107	MMD2
					RHEX	TMTC2	WWTR1	SUMF1		GS1-124K5.11	GPHN	EPB41	KIAA1324L
					AKR1B15	DCC	PNISR	FAM153A		OGDH	MIR6129	EPRS	HS3ST5
					LINC01239	CNST	FAM169A	DCBLD1		ORC2	MIR6738	ALAD	TOB2P1
					SPANXN4	AKR1C2	ERC2	LOC286059		P4HA1	MIR6820	EYA3	MLXIP
					MYO9A	SPATA5	ABCA12	GPR37		ASAP1	MIR6857	EZH2	SHANK2
					SPANXN1	MMAA	HIBCH	NKAIN3		COPS4	MIR6886	FAAH	FOXD1
					SPANXN2	CDC20B	HSPB8	MRPS28		C3orf18	MIR7161	FABP6	PCNX1
					CLDN11	COL22A1	GC	GSTA4		CCDC174	MIR7974	ACSL3	SMG1
					RNF141	ADAMTS17	MYOF	GUCA2B		HEMK1	MIR8067	WAC-AS1	MCF2L2
					APIP	ZNF431	GCNT2	GZMH		EEF1AKNMT	MIR6889	SPATA13	TNRC6B
					SCCPDH	DLG2	HAVCR1	CXXC1		STYXL1	POP7	ZSCAN25	CLASP2
					PCSK5	DYNC1H1	RNU5E-1	HPRT1		PDPK1	ABCC4	FOXK1	TTLL12
					WNT16	E2F6	RNU5B-1	ADGRE4P		RAPGEF6	LINC01754	ATXN7L1	ACSBG1
					PDE4B	MYRFL	GHR	LINC00221		PIGH	LINC02206	FGFR1	SATB2
					ETV7	CCER1	INVS	LINC00667		PI4KA	LCMT1-AS1	FGL1	CLASP1
					LGSN	EIF2S3	KCNH5	ZNF181		ATP6V0A1	SMIM11B	DNAJC8	SYNM
					ATP6V1H	DZIP1L	DISC1	FLG-AS1		PPIL3	LINC01498	ADNP2	ITGB3BP
					PGD	C3orf67	SERP1	LINC00299		EXOSC10	LINC02259	PPP6R1	OTP
					PIK3C2G	ZBTB7C	PCDH11X	CD300E		ATP7B	LINC01500	SCAP	SF3B1
					PLA2G4A	EPB42	GMDS	IFI16		POLE	LINC02289	SNW1	MTREX
					KCTD5	CERS3	GMPR	ZNF284		YIPF1	SVIL-AS1	PLCH1	SEZ6L
					SYTL2	ESR1	SUGT1P3	SOX2-OT		POR	LOC102724404	PALLD	FPR1
					FAM120C	EVC	KCNRG	HCN1		TOLLIP	CBSL	MON2	FPR2
					TXNL4B	F13B	EWSAT1	LOC349160		RNF216	U2AF1L5	FNBP1	POLA2
					C2orf42	FANCA	ST20-AS1	NMNAT3		HEATR5B	CRYAA2	SMG1	KCNE4
					PRPF39	FBLN1	ZNF561-AS1	RGSL1		CCDC93	LINC02043	EMC1	EML2
					PPP1R3A	SLC37A2	SCGB2B2	ITGAM		MTMR12	STAG1	SIPA1L3	ALOX15
					ELP3	MRPL21	STARD7-AS1	JUN		SDK2	UBE4B	CLASP2	FUCA1
					CASC1	CTAGE10P	SLC9A9	TPTE2P6		INO80	CWC27	N4BP3	RICTOR
					SYNJ2BP	PHACTR1	ENTPD3-AS1	LINC01785		ZNHIT6	BCAS2	NUP205	FYB1
					PPT1	ZSCAN25	TPRG1	ZNF829		GDAP2	SF3A1	FLNB	ANKRD18A
					DNAH3	ZNRF2	F11-AS1	ZNF568		GON4L	TRAIP	CEP68	TCTEX1D2
					KIF27	FGF14	SH3PXD2B	SIMC1		DUS2	PAK4	MESD	ANKRD31
					GOLGA2P5	GPC5	DTWD2	KCNS3		PPL	DLEU1	MDN1	SCML4
					ATF7IP	ZNF507	LOC285847	ZFP91-CNTF		FAM118A	TNIP1	FAM168A	GABRG3
					CHFR	AAK1	LINC00174	TPTEP1		PDPR	RXYLT1	ARL6IP1	KANK3
					ZNF83	PLEKHA6	EPHA1-AS1	SLC22A25		OXR1	CDKN3	FBXO28	SUN3
					CFAP44	MYO16	MRPS28	SLC22A10		WDR70	CNPY2	RRP12	CIZ1
					THSD1	NMNAT2	GRIK2	LRRC75A		CEP192	CACNG3	PACS2	SUMF2
					MAPK10	AVL9	STXBP6	RPSAP58		LARP1B	BBOX1-AS1	ANKRD28	TRIM58
					ANKS1B	GGA3	GSK3B	ZNF790		RFWD3	BIRC6-AS2	CAMTA1	RNF19A
					RGMA	ACSBG1	GSTP1	LOC388780		DZANK1	CDR2	WWC1	AHCTF1
					PRDM8	SULF1	MSH6	C2orf81		VPS13D	MYL12B	FBXW11	HSPA12A
					PLSCR2	VPS13A	PYCR2	ALKAL1		RCBTB1	DLC1	MGRN1	C20orf194
					PSMD1	PLCB1	POMT2	MAP3K15		USP40	ST3GAL6	TRIM2	NECAP1
					PLSCR4	ASTN2	MRM2	SPACA5		TYW1	NDC80	SASH1	FAM32A
					PDSS2	PPIP5K2	HDAC2	LOC390705		PGM2	BASP1	TTC28	DNM3
					GOPC	DNMBP	ADGRE2	LOC400682		UEVLD	RXYLT1-AS1	CLASP1	RAB11FIP5
					TMEM159	WWC1	HMGCR	NA		DDX19A	TESK2	LARP1	ERC2
					TTC7A	EHBP1	NUDT2	LINC01144		PREP	ARIH2	CRTC1	LINC02249
					NHSL1	TTC28	HPR	LRRC52-AS1		DHTKD1	CD52	FNTA	GATA4
					PTGER3	VPS8	ANKRD42	LINC00898		KIF27	LINC01090	SIRT1	NR6A1
					SENP7	UFL1	APOBEC1	LSAMP		KIF16B	LINC01317	SLC44A1	MYOF
					PTK2	PIP5K1C	COL28A1	LINC01194		INTS8	SCEL-AS1	SF3B3	OR10H2
					KIAA1257	CRB1	GAS2L1P2	IDNK		VAC14	ZER1	BRD4	OR10H1
					MICAL3	CES3	IFI16	MBD1		RADIL	LRRN2	SEC11A	GFI1
					LRRC7	MACF1	PRORSD1P	MC3R		IPO9	TOMM40	BICRAL	AMPD1
					LRRN1	R3HDM1	EYS	MGAT1		NDC1	TAB1	KCTD2	TRAPPC3
					DHX37	TSPAN15	FAM86EP	VCX3B		NECAP2	SLC30A9	CARHSP1	TAF5L
					LRRC4C	PIGN	APP	MIA2		INTS9	PIBF1	DAPK2	TJP3
					PTPRN2	CCNDBP1	POLN	MME		FGD6	COG5	ZMYND8	SERP1
					ZBED5	PDSS1	ITPR2	PAX6-AS1		METTL2B	TIMM44	SSBP3	ERLEC1
					MOK	HEBP2	CA13	PSG8		TEX2	SLC9A6	ALOX12	3
					RB1	DAPK2	KIF5B	NUDT4B		UNC45A	SEC23A	FXN	LOC283038
					NTN4	LINC00314	KLKB1	RP9P		NDUFA12	CAP2	RNASEH1	PRTG
					ROBO2	MTOR	KIF11	IGFL4		C8orf44	UNC13B	FUT8	LOC283683
					RPN1	WASHC2C	GUSBP2	MTR		WDR45B	NCOA2	MCM9	NPW
					RPS6KA2	LOC254028	CEP85L	MTRR		UGGT1	APPBP2	XRCC6	CLEC18C
					SDC2	BRWD3	C4orf50	MYLK		CHPT1	HYOU1	SDHAP1	MEIOC
					DMRTA1	COL24A1	LINC00937	NEK1		AKR1B10	IPO7	SERINC5	ZIK1
					ANO3	GABRB3	XKR9	NEUROG1		CAMK1D	NEBL	SHPRH	ZNF776
					LINC00616	C10orf67	DOC2GP	NFIA		ADCK1	PITRM1	COG4	ZNF575
					BLMH	GAK	ZNF793	NOTCH3		PHTF2	ATG7	ASF1A	ZNF763
					ZCCHC23	MGAT4C	LIPA	SPANXN1		ATP10D	LOC105369486	MDS2	SCGB2B2
					SRGAP2B	AMBP	LOC399815	CLEC18B		ARFGEF3	STT3A-AS1	LRIG1	ZNF790-AS1
					MFSD1	POT1	ST20	PNPLA8		ERGIC1	LOC105369911	FAM169A	ZNF875
					ZDHHC11B	WWTR1	FAM174B	PCDH9		CYP20A1	LINC02410	ERC2	RIMKLA
					PRB2	IPCEF1	LINC01144	PLEKHA8P1		PLEKHH1	LOC105369921	RAI14	FAM153A
					SRGAP2C	ABCA12	LRRC8C-DT	ATL1		ARID1B	SEC23A-AS1	HERC4	ZNF454
					IQCJ	PITPNC1	IQCF3	NMD3		STARD9	LOC105371046	HSPB8	FIRRE
					TMEM108	HIBCH	LINC01011	ABHD5		TMEM181	MFSD13B	NR6A1	GRID2
					ZNF826P	AK5	LINC00951	PHF20L1		USP36	LIX1L-AS1	INTS6	SLC6A16
					SORD	SERGEF	GARS-DT	ARMCX3		DIP2B	LINC01982	SNORD12C	GTF2E2
					SP4	FAM162A	LOC401478	PIGT		DHX37	LOC105371880	RNU5E-1	ST8SIA5
					SPTBN2	GCNT1	LINC01194	ATP7B		KIAA1549	LOC105372441	RNU5A-1	EPN1
					SSR1	GCNT2	SMAD2	TSPEAR		QSOX1	LOC105374060	RNU4-2	SH3KBP1
					STK3	GHR	ARSD	LY6K		USP37	LINC02014	RNU4-1	HAS2
					TFPI	CYFIP2	MATN2	TRPM4		PTPN1	LOC105374312	RNVU1-7	KCNIP1
					TSPAN7	STAU2	MGAT1	SIDT1		EPG5	LINC02241	PELP1	EHD2
					TP53BP1	FAM184B	LOC440084	AUH		ZBED5	MIR548A1HG	VPS41	APBB2
					TPD52	DENND2A	NPIPB12	OXSM		RAD51C	TEX53	FOXP1	HOXD1
					TPD52L1	GMDS	NUDT4B	OXR1		AFAP1	LOC105376671	CACYBP	ADGRE4P
					LOC729732	GMPR	AKR1B15	SOBP		MRPS35	LINC02005	INVS	APLP2
					U2AF1	GNAI1	MSH2	ANO10		NIF3L1	LOC105377763	TEKT2	HTR1A
					UGT2B7	GNG4	NUDT1	TBC1D19		LDAH	LINC02528	RAB30	LINC00221
					UGT8	SLCO1B3	MYO10	ACER3		CELF6	LOC105378305	PCDH11X	NLRP9
					VIPR2	LOC283140	MYOC	STYK1		RSU1	VCAN-AS1	RRP7A	LOC339260
					LDLRAD4	SUGT1P3	NDUFAB1	PNRC2		SORT1	LOC105379143	TMEM97	ZNF181
					ZNF74	LINC01579	RERE	OSGEP		SAFB	RPP38	APOBEC3C	ZNF678
					CACNA1A	C16orf54	NQO2	ZNF416		KIF13A	SPTLC1	GNAI2	LINC01692
					ZNF185	LOC283922	NVL	SEPTIN11		MMS19	SLC35A1	GNG4	PRAMEF10
					KCNAB1	KCTD1	CLDN11	ZNF701		MPP5	SLC19A2	GNG7	MCIDAS
					LINC01260	ZNF561-AS1	ARHGEF3	NGLY1		ACTR6	ARFGEF2	HNF1A-AS1	ZNF81
					PWRN1	SCGB2B2	WDPCP	PRKCB		UNKL	LINC01693	C14orf178	HCN1
					MGC4859	MIR646HG	SSUH2	CENPN		IPPK	POMT1	EWSAT1	LINC00265
					OR7E91P	TTC28-AS1	APIP	PRKD1		ST3GAL1	AHSA1	TMEM114	DNAAF3
					BCL2L14	SLC9A9	GAL	MAP2K3		NBEAL1	SLCO1B1	CCDC57	RGSL1
					ADIPOR2	SUMF1	TNNI3K	KLHL4		SNX1	LINC01290	KRT18P55	SHROOM2
					ARHGAP10	F11-AS1	SCCPDH	PSG2		SPTAN1	STAMBP	NEK8	ACADSB
					CCDC7	EPHA1-AS1	ZNF589	PSG4		SPTBN1	TAF6L	PPP1R37	ITGAM
					KATNBL1	FAM86B3P	SNX9	PSG9		SPTBN2	IGF2BP2	TPRX1	PNPLA7
					ZDHHC11	GPR39	GULP1	PSG11		SRPK2	CAMKK2	ZNF561-AS1	CLEC17A
					RIN3	GRID1	ETV7	PRDM8		NEK4	CTCF	ZFP82	ZNF728
					CCDC15	MRPS28	PPHLN1	PSMG2		STX3	FARS2	SH2D6	ZNF808
					IFT74	C11orf54	LGSN	TRPC7		TARBP1	DCTN6	ZNF852	ZNF761
					KHDC1	GRIK2	UFM1	ZNF695		GCFC2	GNB5	GPRIN3	LINC01138
					CAST	HIPK2	FAM49B	GOPC		TFCP2	TBC1D7-LOC100130357	LINC00174	KRT84
					ACOX3	GSN	ATP6V1H	ZNF630		THBS4	LOC107105282	CRB2	C4orf50
					AXIN1	PYCR2	ZNF44	TBC1D24		EIPR1	USP39	C11orf54	HERC2P10
					ESYT3	LRP12	SELENOT	ZNF490		TTF1	POLD3	FLVCR1	SKOR1
					ABRAXAS1	SCHIP1	PGD	ODF2L		GUSBP1	CERS1	ANKRD11	LOC390705
					BFSP2	EHD4	PIK3C2G	CEP126		ASB9P1	AOX3P-AOX2P	GSTZ1	EDRF1-DT
					GARNL3	HLA-DRB5	PLA2G4A	CCDC191		PIN4P1	POLQ	MSH6	FAM174B
					TCHP	HMGCR	LOC541472	LRRN1		CASTOR2	NFAT5	GTF2I	LINC00664
					AFAP1L2	TTC6	GDAP1	ZSWIM5		AACSP1	YME1L1	CYP2S1	LINC01144
					SPZ1	HPR	KCTD5	EPB41L5		LOC729732	RAI2	PSMC3IP	LINC01344
					CAPS2	HSD17B4	PLEKHA5	MEAK7		U2AF1	MAP3K2	TRA2A	NBPF9
					ZNF496	UBAC2	POU2F1	CCNB1IP1		USP4	KDM5B	PYCR2	HAGLR
					AOPEP	ANKRD42	VSIG10	PTPRM		ZNF142	IQGAP2	POMT2	LOX
					MAP4K3	SLCO1B7	WDR74	PTPRZ1		ZNF185	MMP2-AS1	MRM2	LRP3
					LTV1	APOBEC1	IL17RD	ZNF250		ZNF236	LINC01772	HIST1H1D	MAK
					BFSP2-AS1	LOC339298	CFAP46	RCN1		PVRIG	LINC02018	HIST1H2AD	MAL
					TRIM5	MALRD1	BNC2	RFC3		APOO	SEC24A	HIST1H2BD	MEOX1
					AGPS	FMN1	PARP16	RFX2		SAP130	OR7E12P	HADHA	CIITA
					DOCK7	IRGM	TXNL4B	RHCE		EFL1	SRCAP	HADHB	MID1
					RNASET2	EYS	C2orf42	HAPLN2		FN3KRP	USP19	HCK	MKI67
					ADAM19	IGF1R	MARC2	SCOC		MCTP1	CFHR4	HCLS1	MLLT3
					CBS	LNP1	PRPF39	RP1		RABEP2	RAB10	ADGRE2	MME
					TSC22D1	IGHMBP2	MRPL20	RPS3A		THSD4	ZNF8-ERVK3-1	HIP1	ASGR1
					CCNG2	C6orf58	TMEM51	LINC00051		NOL10	ADCY3	HMMR	CD200
					ERVH48-1	EIF3E	CASC1	SPANXA2-OT1		PCNX2	BRD8	NR4A1	FLJ12825
					LINC00473	ITPR2	BOLA2	ACSM3		DOCK5	TXNL4A	NUDT2	GOLGA8B
					CCDC149	LOC374443	SYNJ2BP	MRPL17		DGLUCY	PNPLA6	HNRNPF	YBX3P1
					ANKRD44	TPTE2P6	SLC30A10	CLSTN2		BBOF1	SUGT1	HNRNPH3	CCDC144NL-AS1
					DAPL1	ZC3H6	DNAH3	DANT2		IFT74	TCERG1	HPN	PSG8
					LINC01278	CA13	GOLGA2P5	C11orf97		SPG11	ARHGAP27P1-BPTFP1-KPNA2P3	PRMT1	ZYG11A
					ZNF561	KCNN2	IWS1	LOC643339		MED28	SF3A3	HSPA9	NUDT4B
					NREP	SAP30L-AS1	ATF7IP	ZMAT3		CUL5	AP3M2	NHSL2	SHISA8
					GTF3C5	KRTAP10-7	TMEM30A	LSP1P5		ACAD10	CBX1	GOLGA6A	LOC440982
					CADPS2	CEP85L	CFAP44	MIR3976HG		KHDC1	SNORA40B	AQP8	RP9P
					SLC22A14	SLC22A25	CACNA2D3	SPATA31C2		SLIRP	SNORD63B	IFRD1	MSH2
					ATG5	WASHC2A	ADCY10	EBF2		TRRAP	SNORA58B	C6orf52	GADD45B
					CD48	SLC22A10	PKN2	SRGAP2B		BRAP	GCN1	RBPMS2	MYO9B
					CEP135	ZNF761	THSD1	SLC13A3		ESYT3	SLC27A4	CLEC18A	NDUFB7
					HDAC9	MIR99AHG	AJAP1	SLC30A5		C3orf20	PPIP5K1P1-CATSPER2	SKA2	NFIA
					TBC1D5	LINC00937	MAPK10	MRPL32		ANKRD27	SLC27A2	POLN	ATP2B4
					SCRN1	XKR9	TEX14	ABCA17P		ASCC2	KIF2C	FOXK2	FBXO47
					GIT2	KDM4E	PRMT8	SLC1A4		MINDY4	TLK2	IRAK2	CLEC18B
					MAGI2	HERC2P10	JPH1	ZNF649		SLITRK6	ATF7	ITPR2	OPHN1
					FCHSD2	FRRS1	ANKS1B	ABCC6P1		COQ5	LIAS	JARID2	WRAP73
					RABGAP1L	LDHB	STARD7	SLC13A1		THOC3	RAB31	ANOS1	PAFAH1B1
					GOLGA5	LIPA	OLFML3	SNAP25		RAB11FIP4	CHD1	TMEM179B	PAX5
						LINC00517	NT5M	SNRPN		L3MBTL3	ABHD2	KIF5B	SLC35C2
						FAM174B	RGMA	STX3		KIAA1841	CHD2	KIF11	MLXIPL
						LINC00664	PLSCR2	TPD52		TPST1	WWP2	KRT8	SCCPDH
						LRRC8C-DT	PLSCR4	TSNAX		HDGFL2	SOX30	SLC7A5P2	IFT52
						LMO7	CPA6	LOC728989		AFAP1-AS1	RAPGEF4	NSUN4	ASB3
						LRP5	PDSS2	SPACA5B		CROCCP2	WDR5	KRT18	HERC5
						FNDC9	TMEM159	ZNF878		PPM1D	PRSS23	TRNP1	MARCH2
						SMAD9	PTGER3	SHISA9		C8orf76	PTPN21	LINC01138	CDKL3
						MCC	SENP7	TYRO3		FRMD5	HNRNPUL1	ARHGEF37	ZNF571
						ART3	MIR517C	U2AF1		COX14	KATNA1	HES3	PCYT1A
						MET	MIR520H	XG		DGKD	PRDM5	LDLR	AHSP
						LINC00615	MIR521-1	ZNF69		PAQR8	CIT	HEATR4	ZMYND10
						C5orf17	PTK2	ZNF84		MAPKAPK5	BTN3A2	FAM174B	PDE4D
						KRTAP5-7	KIAA1257	ZNF91		THOC5	FAF1	LINC01144	GPR89B
						CCDC88C	MTA3	ZNF124		EIF4G3	CD160	PCBP1-AS1	ZCCHC17
						NPIPB12	KIAA1328	ZNF180		CBS	POLR3A	LINC01011	PDGFB
						RHEX	FNIP2	ZNF208		SCEL	GLMN	CASC15	PDPK1
						MTHFD2L	TRMT9B	ZNF225		IQGAP1	HHLA2	ARNT	SELENOT
						GTF2IP20	FAM234B	ZNF112		FCGBP	AP4S1	LTBP1	RAPGEF6
						AKR1B15	EP400	ZNF230		EIF2B3	NUDT4	MIR301A	CDK14
						LINC01239	ZSWIM5	FASTKD3		HERC1	WDHD1	MXD1	PIGC
						SPANXN4	ZFP14	TANGO6		USP13	CHI3L2	SMAD2	PIN4
						PALM2-AKAP2	LRRC4C	QTRT2		CD1A	INSL6	ARSD	PLOD1
						MTR	KIAA1614	CALCB		ACBD5	ADAMTS7	RAB8A	PPA1
						MYLK	RAD51B	CCDC7		RFT1	NISCH	MID1	RBFOX1
						MYO9A	MOK	ZNF385D		SLC33A1	CHKA	KMT2A	LY6K
						MYOC	NTN4	ZDHHC11		HACD1	WBP4	MNT	GRAMD1C
						NUBP1	RBBP8	MAP9		SNX29	SEC23IP	SLC22A20P	TET2
						NELL1	LOC613038	TUSC3		LRRFIP2	ANXA10	LINC00167	DYM
						ACO1	RPL29	PYROXD1		NREP	AKAP13	EIF2AK4	VPS13C
						SPANXN1	RPN1	MAGIX		UBE4A	AKAP2	RNASEK	APTX
						SPANXN2	RPS6KA2	CCDC15		SH3BP5	MST1L	SUZ12P1	FNBP1L
						LOC494141	RYR2	SIKE1		PCYT1B	RASSF8	ZNF724	ZSCAN32
						SCAPER	SDC2	PQLC1		SPTLC2	HPS5	NUDT4B	ECHDC2
						OPRM1	PIEZO2	GOLGA2P10		GTF2IRD1	RNF24	LOC441086	TMEM40
						ORC2	SDHC	TTI2		NUP155	FILIP1L	TSPAN11	SLC29A3
						OXCT1	GALNT11	FHOD3		IKBKE	XPOT	ZFAS1	LGR4
						PCSK6	DMRTA1	SLC35G2		CEP135	CHP1	MSH2	NCBP3
						ARHGEF3	MMS19	ZFP91		RUBCN	DDX19B	MSRA	GPRC5D
						PCA3	DNAJC1	KDM7A		DOCK4	STX1B	NUDT1	ENOSF1
						PRKN	ZSCAN31	ZBP1		ATG13	FDX2	MTHFD1	BTBD2
						RNF141	GALNT17	DPF3		DHX38	GLB1L3	MYO1F	OSGEP
						PCDH9	SGCD	ACSBG2		CKAP5	ADCY7	MUTYH	ZNF416
						ATL1	SGK1	CAB39L		MRPL19	SLCO2B1	MYO1E	YEATS2
						SSUH2	PLA2G2F	CLTCL1		SCRN1	CDCA5	MYO10	MAP7D1
						NMD3	LOC646383	CALN1		MELK	CASC4	MYOC	HHAT
						APIP	SRGAP2B	SYT16		URB1	DDX42	ATF1	CHFR
						THAP4	C13orf42	FAM172A		DDX46	LARP4	PPP1R12B	ZNF701
						SCCPDH	MIR924HG	C3orf20		TECPR2	GLCCI1	NBL1	ZNF83
						PCSK5	STIL	CMAHP		SEC16A	CHRM5	RERE	TMEM165
						PCSK2	SLC2A3	RHBDD1		MFN2	RNF13	NQO2	PRKG1
						WNT16	PRB2	THOC3		SLC23A2	MGLL	RBMXL1	DNAH7
						PDE4B	BMPR2	ZNF333		SLC12A6	SLC2A13	ORC2	PROS1
						CHMP5	TMEM108	MEGF10			PALM2	ALDH7A1	PRPH
						ETV7	SNRPN	MAK16			PKD1L2	PRKN	VTRNA1-2
						PPHLN1	ZNF826P	ADGRE3			CSMD2	NTM	PSG7
						LGSN	SORD	ZNF607			STK11IP	PBX1	PSG11
						NT5DC3	SP4	AGBL4			FMNL2	WDPCP	KCMF1
						FAM49B	SSR1	RERG			GNRHR2	ABHD5	SMARCAD1
						TRMT6	ST5	DOCK7			SORCS1	ZNF706	STOX2
						ATP6V1H	SULT1A3	CNTNAP4			CROCCP3	PHF11	PSMG2
						PGD	SYCP1	PIAS1			PWWP2A	CEP83	BBX
						SERPINE2	TACC1	CBS			OSBPL9	MRTO4	PDSS2
						PIK3C2G	TACR1	MTMR1			OSBPL10	HERC5	TRPC7
						PLA2G4A	TBCA	KLHL13			OSBPL11	ANKRD39	CAMK1D
						PLAUR	TBX6	ZNF835			C1QTNF3	PBDC1	PSMD8
						TSPEAR	MIR561	CCNT2			PTPMT1	PIPOX	SLC39A10
						KCTD5	MIR617	ZNF439			CGAS	UBAP1	TP73-AS1
						NSMCE4A	TFPI	LINC00473			SLC26A7	MEX3C	TENM2
						BNC2	TLE1	DIRAS3			CKB	WAC	ZNF490
						GDAP2	TP53BP1	CCDC149			SLC25A26	FZR1	ALPK3
						FOCAD	TPD52	MAGI1			UHRF2	ZNF589	MRTFA
						SARS2	TPD52L1	LINC01278			FCHO2	SNX9	KLHL1
						FAM120C	PDYN-AS1	ATP6AP1L			C12orf56	LARS	ZSWIM5
						TXNL4B	DHRS4L1	ZNF585B			IQCD	ZC3HC1	ZNF317
						C2orf42	GTF2IRD1P1	ADAMTSL1			CTHRC1	FAM49B	DENND1A
						PINX1	LOC729732	TCL1B			ZNF653	LARP7	SFMBT2
						PRPF39	ZNF814	PRORP			ERCC8	ATP6V1H	SPTBN4
						NOL8	TYRO3	FRMPD4			NUS1	PDK3	CATSPERG
						PPP1R3A	U2AF1	KIAA0513			COX20	FBXO40	ZNF250
						OXR1	TDRG1	DLEC1			MOGAT1	ADA2	DMRT3
						WDYHV1	UGT2B7	HS3ST3A1			C8orf34	PFAS	RAD51B
						ELP3	UTRN	HS3ST2			MED12L	PFKFB4	RBMS1
						SDAD1	VAV2				WDR17	PHF2	HAS2-AS1
						NADSYN1	ZNF202				AGAP1	SPA17	RFX2
						CASC1	SLX1B				CATSPER2	NUDT9	SCOC
						BOLA2	LINC01260				FTSJ3	PLCG2	BCL9
						ZNF444	OR7E91P				AP2S1	PLS3	HCN2
						ACER3	BCL2L14				CLCN3	PMAIP1	RPL10
						SYNJ2BP	ADIPOR2				CLCN6	BRWD1	RPN2
						STK32B	ARHGAP10				COMTD1	POLE3	SPANXA2-OT1
						PPT1	LRRK1				SFXN2	PODXL	SORT1
						MCM10	CCDC7				PDZD8	KCNK10	S100A9
						H2AFY2	KATNBL1				CLNS1A	POLE2	BFSP1
						TRIM36	METTL8				DEPDC4	SIAE	ATXN8OS
						CDCA7L	ZDHHC11				C12orf45	RNF216	SOX17
						ENOSF1	RIN3				CLTA	MTMR12	SCGB1B2P
						DNAH3	TUSC3				SPIC	SDK2	LSP1P5
						GALNT10	DCAF17				CSNK1A1L	VSIG10	TEKT3
						STAB2	CCDC15				TRAPPC6B	WDR74	FAM227A
						KIF27	FRAS1				KLHDC1	PPAT	PA2G4P4
						SCYL2	GOLGA2P10				C15orf40	RBFOX1	NORAD
						RADIL	IFT74				HIGD2B	KLHDC4	MRPL41
						ATF7IP	ARMC9				AGBL1	BNC2	GPBP1
						CHFR	PREX2				ACKR2	GIPC2	LOC652276
						UGGT2	MLLT10				ANKS3	ELP6	WNK3
						EXOC2	ZKSCAN3				SLC38A10	ALKBH5	GOLGA6C
						CFAP44	KHDC1				USP43	TTC19	GOLGA6D
						ADCY10	MFAP5				ANKRD13B	SEMA4C	SLC16A2
						THSD1	TDRD3				ZNF543	UBE2R2	SNRPN
						MAPK1	ZNF93				RAVER1	TRMT10C	2
						NDUFA12	NCOA3				CPT1C	ADPRHL2	SSTR1
						BCAP29	DYSF				MOB3A	PARP16	STK3
						MAPK10	HIST1H4I				WTIP	TMEM70	BSG
						MRAP	AXIN1				CNN1	ZSCAN2	TAF4B
						WDR45B	HIST1H2AK				GABPB2	TESC	TBCA
						ANKS1B	HIST1H2BN				CCDC163	PAK1IP1	TCEA3
						NT5M	GSG1				SHE	PPP2R3C	TFDP2
						RGMA	HIST1H2BC				CNP	REX1BD	TFE3
						PRDM8	ARHGAP24				SLC44A3	PLEKHJ1	TNNI3
						PLSCR2	HIST1H3A				MYOM3	ANO10	TP73
						PSMD1	HIST1H4A				OSCP1	DNAAF2	CCT3
						PLSCR4	HIST1H4K				WDR64	PPP2R1A	DEFA11P
						PDSS2	CCDC3				EDARADD	RIF1	TTC3
						CAMK1D	HIST1H4H				TSHZ2	DZANK1	DHRS4L1
						TMEM159	HIST1H4B				COL4A4	PLEKHG6	LOC728752
						SMIM8	YPEL3				PIGU	DPPA4	NBPF8
						PHTF2	SPATA9				TANGO2	VRTN	SPACA5B
						ADAMTSL3	ABRAXAS1				NUP35	NUDT15	TMEM242
						TTC7A	ZNF644				UBR3	WDR33	PRAMEF14
						NHSL1	BFSP2				GALM	PPP3R1	TYK2
						SENP7	TCHP				C2orf50	LAPTM4B	ZNF878
						PTGFRN	PSMG3				TMEM182	PIP4P2	TBC1D3H
						PTK2	TUBB6				FBXO36	PRIM1	SHISA7
						PLEKHG1	CAPS2				CCDC58	CARMIL1	ZNF726
						KIAA1257	FUT10				COPB1	PRKAB2	LINC00886
						MICAL3	PLPP7				DCBLD2	DDX27	LOC730101
						LRRC7	RTN4IP1				ERICH6	TENM3	LOC730183
						FNIP2	MAP4K3				METTL6	FAM222B	U2AF1
						LRRN1	ZNF587				ADK	CCAR1	XG
						DHX37	BFSP2-AS1				H1FOO	PRKCA	ZIC1
						RNF213	TRIM5				ZFP42	MINDY1	ZNF10
						LRRC4C	APOL1				EVC2	CACNA2D3	ZNF17
						SFMBT2	ZCRB1				C4orf36	AXL	CA5A
						EPG5	DOCK7				EGFLAM	MAP2K1	ZNF99
						PTPRM	DENR				JMY	TEX14	ZNF124
						NGB	TNFSF11				11	ZNF253	PFN1P2
						PEX5	RNASET2				ADAT2	KYAT3	ZNF174
						MOK	DNAH11				NCOA7	PSMB2	CACNA1A
						RARRES1	RNGTT				CD109	C1GALT1	ZNF180
						RASGRF2	CBS				CPA3	SEMA3G	EVI5
						RB1	LIN7A				ZNF786	PRDM10	ZNF557
						NTN4	DLEU2				COL26A1	PDSS2	DLEU2L
						RBBP8	TSC22D1				CPE	ZNF695	CALCA
						RDX	GYG2				LRGUK	MAN1C1	ACSS3
						RGS7	HIST1H2AG				CPN1	LYRM1	CALCB
						RNASE4	HIST1H2BJ				ASZ1	SLC44A2	NAA40
						ROBO2	CHRNA6				NDUFAF6	ZNFX1	NHEJ1
						LOC613038	DPH6				ABRA	ARFGEF3	THSD4
						RPN1	PKD2L1				GPAT4	PTEN	NAA60
						RPS6KA2	SLC7A6				CARNMT1	CYP20A1	MAGIX
						RSU1	ERVH48-1				DOCK11	MTA3	L2HGDH
						SDC2	LINC00473				ASB6	ARHGAP31	ZNF442
						LINC01590	CCDC149				TLDC2	KIAA1328	ZNF702P
						DMRTA1	ELMSAN1				UBE2F	ZNF398	SVEP1
						ANO3	MFSD4B				TRPM6	LRRC7	ZNF556
						BLMH	DAPL1				RIPOR3	FAM234B	TRPM3
						LMBR1	LINC01278				CRYAA	SHROOM3	ASRGL1
						DCLRE1C	PNMA1				CRYBB2P1	EP400	NDFIP1
						SPATA31C2	CD9				CRYGB	ZSWIM5	ZNF436
						VPS16	ZNF561				PARP1	BEND3	DPF3
						C3orf84	CCDC114				SAMD8	CACHD1	SLC7A5
						SRGAP2B	GTF3C5				PARP4	VAT1L	TRIM8
						UNKL	CADPS2				CS	PTPN6	TRIM7
						SMYD3	SLC22A14				VTI1A	MARK4	NETO1
						ZDHHC11B	ZNF101				PSMA8	PTPN14	TMEM14B
						SRGAP2C	TJP2				XRRA1	ZNF410	NRIP1
						IQCJ	ABCG2				SPTY2D1	PTPRG	SMC1A
						SLCO2A1	RASAL2				DNHD1	PVT1	ESYT3
						SMARCA4	ATG5				AMDHD1	MID1IP1	LRMDA
						BRD9	CD48				CSHL1	RAB1A	6
						TMEM108	CEP135				WDR66	RAD52	ZIC4
						SORD	CROCC				SOCS2-AS1	RAN	IQCG
						SPTBN2	SEMA3E				CFAP54	KLHL12	C15orf48
						BRCA1	HDAC9				CSNK1A1	SMG1P5	EFCAB7
						SSR1	TBC1D5				RDH12	RDX	ZNF527
						STK3	SCRN1				MIPOL1	RGS7	TMEM185A
						SULT1A3	GIT2				ARMH4	RMRP	LYZL1
						TACC1	ELMO1				PTGR2	AFAP1	KISS1R
						TFPI	TRANK1				FAM161B	ROBO2	USP32
						TSPAN7					CEP128	RPL3	ZNF577
						TP53BP1					TTC7B	RPL30	ZNF607
						TPD52					CSNK2A1	RPL27A	PERM1
						TPD52L1					LYSMD4	RPL37	PLPP7
						TPR					DRAIC	RPN1	AGBL4
						TRIO					TTBK2	RPN2	SLC43A1
						LOC729296					VCAN	SNORA3A	ATCAY
						LOC729732					CSPG4	SNORD72	BAGE2
						U2AF1					RTN4RL1	RPS15A	SYDE1
						UGT2B7					UNC45B	ATXN1	RUNX1
						UGT8					ZNF565	BICD1	CBS
						VIPR2					CAPN12	SDHB	SUCLG2
						LDLRAD4					DPY19L3	PBLD	MCM3AP
						ZNF74					TMEM56	XYLT1	ZNF551
						ZNF185					UBE2U	TSC22D1-AS1	BRSK2
						KCNAB1					B3GALNT2	SNHG6	OLMALINC
						SLX1B					NBPF12	SNORD87	ZNF835
						LINC01260					RC3H1	SET	ZNF799
						TAF1D					LINC01225	FLVCR1-DT	L3MBTL4
						PWRN1					CTH	SIL1	ZNF845
						MGC4859					CLDN19	LINC02453	LINC01278
						OR7E91P					SHLD1	GALNT17	GPR50
						MAIP1					ABCC13	SUSD1	DPH7
						ADIPOR2					MORC2-AS1	LOC644215	ZNF235
						ARHGAP10					CDPF1	SGK1	TPTE2
						CCDC7					SATB2-AS1	CLEC7A	SLC9A3R2
						ADGB					COMMD1	LOC646383	SLIT2
						KATNBL1					LOC150776	IFT22	NRXN3
						MCTP1					FAM117B	ST6GAL1	ARHGAP29
						ZDHHC11					PUS10	FBXL17	GAL3ST1
						RIN3					LINC01963	DLGAP1-AS1	GMFG
						1					KANSL1L	MRPL38	CLOCK
						PCNX2					PLB1	SLC1A5	KLK4
						ADAMTS20					SLC16A14	WNK1	FNIP1
						CCDC15					TAFA4	SLC2A3	CLINT1
						IFT74					PP2D1	NADK	PRORP
						ARMC9					LRRC34	WNK2	CD70
						TM2D3					CPNE9	ZBTB8A	ZNF536
						CUBN					BTLA	GOLGA6C	ADGRE5
						MED28					RNF38	BMPR1A	TOX
						THUMPD2					PQLC2L	SLC20A2	URB2
						KHDC1					ZCWPW2	CHID1	DNAJC6
						TDRD3					NEK10	SNRPC	ZC3H11A
						COLQ					SPICE1	SNRPE	ATP2C2
						CAST					CMTM8	SNRPG	XYLB
						ACOX3					NCBP2AS2	SNRPN
						AXIN1					FGD5	ZNF826P
						SOX7					CUX1	STAT3
						TRAPPC9					CIDECP1	TAT
						LONP2					CXADR	TBCC
						MAD1L1					SCFD2	TBCE
						ESYT3					TRMT44	TCEA1
						LRMDA					RASGEF1B	ELOC
						OBSCN					CEP120	TDGF1
						SLC41A2					JAKMIP2-AS1	TFE3
						ABRAXAS1					TTC23L	TGIF1
						MINDY4					PRELID2	TKT
						BFSP2					ZC2HC1B	TNFRSF1A
						ATP13A4					SNRNP48	TPM4
						GARNL3					SAMD3	SNHG4
						TCHP					NKAIN2	TSNAX
						STK24					CFAP206	GUSBP1
						AFAP1L2					CYP1B1	GTF2IRD1P1
						DGAT2					AMZ1	LOC729732
						SPZ1					CYP2F1	TBC1D3H
						CAPS2					VPS13B	U2AF1
						CDC42BPA					ATP8B5P	UGP2
						ZNF496					SHOC1	UNG
						AIFM2					KIAA1958	ZFX
						AOPEP					PRUNE2	CNBP
						MAP4K3					USP54	ZNF19
						LTV1					AARS	ZNF33A
						BFSP2-AS1					TMTC2	ZNF121
						TRIM5					ALDH1L2	ZNF202
						AGPS					DENND5B	PDCL3
						ZCRB1					DAPK1	TMEM223
						DOCK7					EML5	C11orf49
						TP63					DARS	TAF1D
						RNASET2					DNAAF4	MAPKAP1
						PDE5A					OTUD7A	DEK
						ALDH4A1					AP1B1	LRFN3
						ADAM19					MARCH10	LRRC2
						CBS					RETREG3	LIN28A
						MPDZ					DBP	GEMIN7
						TSC22D1					ZNF846	MCTP1
						HERC2					AP2B1	FBXO31
						CHRNA6					ZNF781	MOB3B
						LIMD1					DENND2C	METTL8
						CCNG2					DCK	QSER1
						ERVH48-1					CNST	EPHX3
						LINC00473					AP1G1	PYROXD1
						CCDC149					TOGARAM2	NANOG
						DAPL1					UBXN2A	WWC2
						LINC01278					RNF168	PANK2
						ATP6AP1L					DDX10	NAA15
						CD9					SLC30A8	CTC1
						KCNB2					ADAMTS17	CHD9
						ZNF561					ADAMTS18	ACTN4
						CCDC114					ZNF384	CALR
						GTF3C5					NQO1	RSPH6A
						UBE4A					DIAPH2	TMX1
						TBC1D31					DIO2	SF3A2
						CADPS2					DLG2	SYMPK
						SLC22A14					DNA2	SLIRP
						ABCG2					DYNC1H1	CAMLG
						MED17					DYNC1LI2	CAPG
						ATG5					DNM2	CAPN1
						ADAMTS2					DNMT1	HIST1H4I
						SPTLC2					DOCK2	CAPZB
						CELSR1					DPYS	HIST1H2AI
						FEZ2					ECE1	HIST1H2AK
						TTC37					ABCA1	HIST1H2AJ
						RAPGEF2					S1PR3	HIST1H2AM
						CEP104					SCAMP5	HIST1H2BL
						HDAC9					EIF2D	HIST1H2BN
						SCRN1					MEGF8	HIST1H2BM
						GIT2					MYRFL	HIST1H2BF
						MED24					ARID2	HIST1H2BE
						MAGI2					FAM227B	GSG1
						FCHSD2					PATL2	ABHD11
						TRANK1					NSMCE1	HIST1H2BI
						AP5Z1					EIF4B	HIST1H2BC
						RABGAP1L					ADM5	DOHH
						GOLGA5					ALG14	HIST1H2BO
											SLFNL1	HIST1H3A
											CRTC2	HIST1H3D
											KRTCAP3	HIST1H3I
											HTR3D	HIST1H3G
											CEP112	HIST1H3J
											FLCN	HIST1H3H
											PLD6	HIST1H4A
											DNAH12	HIST1H4D
											PDE12	HIST1H4K
											TMEM192	HIST1H4H
											CMYA5	HIST1H4B
											AK1	HIST1H4L
											CCDC171	ATG10
											ANKS6	SETDB2
											TMEM31	HMCN1
											ANO5	CASP6
											AK2	PIP5K1B
											PDILT	ADGRV1
											EPHB1	6
											SLC44A5	USP42
											SENP5	ANXA9
											EPRS	SLA2
											EPS8	CMAHP
											ERBB3	POMK
											ERCC1	CASP9
											ERCC3	PSMG3
											ESR1	POLR3GL
											ALAD	EFCAB2
											ESR2	ZNF397
											ESRRB	DOT1L
											ESRRG	CASQ2
											ETFA	SLC12A8
											MECOM	TUBB6
											EVI2A	PRRC2B
											EVPL	CROCCP2
											EYA2	CBR4
											EZH1	ARHGEF39
											F2	FAM136A
											F2R	MAP4K3
											ALDH2	COX14
											FANCA	USP45
											FANCD2	HIST1H2AH
											ACSL3	HIST1H2BK
											FAH	FBF1
											BPTF	PPIL4
											PROSER2-AS1	RHPN2
											STOX1	SSH2
											TYSND1	CDC14A
											RTKN2	DENR
											OR9Q1	TNFSF11
											PATL1	PSMG1
											DDIAS	HSD17B6
											FBP1	JRKL
											OAF	CBS
											LOC220729	CDS2
											FAM171A1	SUCLA2
											EEF1AKMT1	TRIM24
											SKA3	TSC22D1
											FAM162B	FUBP1
											TBC1D32	SNURF
											C6orf89	HIST1H2AG
											PHACTR1	HIST1H2BJ
											FCGRT	NAV2
											SYCP2L	TSPAN18
											ZSCAN25	OLMALINC
											BRAT1	BAZ1B
											DAGLB	CCNT2
											FDFT1	MAP7
											BEND7	ERVH48-1
											SLC35F1	PKMYT1
											UNC5CL	SART1
											FDX1	USP10
											FECH	CERS5
											FES	LRP5L
											FGF7	PCED1B
											FGF13	MYADM
											GPC5	DLGAP1
											FGL1	GORAB
											FHL2	CRLF1
											NID2	HNRNPLL
											TFEC	ZNF561
											LAMB4	CCDC114
											FKBP1B	CADPS2
											ZNF652	SERHL
											PPM1E	TJP2
											ZNF507	DDX23
											AAK1	MED17
											CPEB3	TP53I11
											ANKRD26	CHD1L
											ADGRL1	GTF2IRD1
											FASTKD2	SOX13
											DZIP1	CREB5
											MLXIP	NFE2L3
											MORC2	CELSR1
											UBOX5	PRORP
											KHDC4	NOS1AP
											ZNF365	EIF4A3
											CEP164	MATR3
											ARSG	TRIM66
											NCBP2	SGSM2
											KIFAP3	G3BP2
											RAB3GAP1	RABGAP1L
											SCAP	P2RY14
											SNW1	RBM8A
											SHANK2	PPP4R1
											PTGR1
											SCMH1
											EFR3B
											PDCD11
											MYH15
											PCNX1
											KDM2A
											MAPKBP1
											STK38L
											CNOT1
											PALLD
											MYO16
											KDM4B
											PDZD2
											XPO7
											MON2
											TNIK
											SMG1
											CLUAP1
											ZNF609
											SETX
											EMC1
											HECW1
											VWA8
											AVL9
											KDM4C
											ERC1
											TTLL5
											KIF1B
											FSTL4
											RAP1GAP2
											ATP10B
											CLASP2
											GPATCH8
											RAD54L2
											SMC5
											ZZEF1
											LRCH1
											FRMD4B
											SEPTIN6
											WDR43
											GGA3
											MPRIP
											NUP205
											STAB1
											SLC35D1
											FLNB
											ABRAXAS2
											METAP1
											CEP68
											RCOR1
											KANK1
											UBXN4
											MDN1
											PSME4
											ATP11B
											ZC3H4
											PRRC2C
											TBC1D1
											ZFR2
											FBXO28
											SYNE2
											SEL1L3
											TBC1D12
											PLCB1
											PHLPP1
											TMEM131L
											ANKRD28
											PDS5A
											ASTN2
											KIAA0556
											KAZN
											DENND5A
											DDHD2
											PPIP5K2
											EXOC7
											DNMBP
											CLEC16A
											KLHL18
											NUP160
											MTUS2
											WWC1
											IQCE
											SMG6
											KIF13B
											SIN3B
											SATB2
											CUX2
											DNAJC13
											TRIM2
											NEDD4L
											SASH1
											TTC28
											CLASP1
											WDR7
											JADE2
											SYNE1
											UBR4
											SUN1
											FNBP4
											PSD3
											ARHGEF12
											ARHGEF18
											SMG5
											AHCYL2
											SPECC1L
											SIK3
											FNTA
											NCS1
											ZFPM2
											MLYCD
											GRIP1
											AP4E1
											CELA3B
											SF3B3
											SF3B1
											CBX5
											ETHE1
											TNFRSF13B
											MACF1
											ZFYVE26
											TMEM131
											NUP188
											MORC3
											MTREX
											R3HDM1
											KAT6B
											CABIN1
											ACAP2
											TNPO3
											ATP6V0A2
											PIGN
											SNAPIN
											CHST5
											ZNF346
											PDSS1
											OPN3
											DAPK2
											MKRN2
											ZMYND8
											BACE1
											CEMIP2
											SHPK
											OSBP2
											ZNF318
											CDC26
											SLC17A8
											RNASEH1
											C21orf91-OT1
											MTOR
											FUCA1
											STXBP4
											KDSR
											RICTOR
											FYB1
											CADM2
											WASHC2C
											MSRB3
											RALGAPA1
											KCTD13
											BRWD3
											BPIFC
											ZDHHC24
											PROSER2
											XRCC6
											LOC254896
											MCOLN2
											TMEM211
											SDHAP1
											GABRA6
											GABRB1
											MFSD8
											FRMD3
											CATSPERE
											RNF214
											BRI3
											GAK
											TTLL1
											ARIH1
											COG4
											ABTB2
											DCAF12
											PRKD2
											SUMF2
											TMEM186
											POLR1A
											POC1A
											INTS7
											MTHFD1L
											AHCTF1
											MYRIP
											NOL11
											GEMIN5
											HEATR5A
											SAMHD1
											SYF2
											RWDD3
											ADGRA2
											DNAH1
											HIGD1A
											TENM4
											FAM32A
											LRIG1
											UPF2
											OSBPL3
											ANKRD17
											GIGYF2
											ERC2
											HERC4
											EDRF1
											SZRD1
											TANC2
											WSB1
											IRF2BP1
											RSL1D1
											IFT172
											RGS22
											PITPNC1
											TIAM2
											FBXL4
											SLC13A4
											HIBCH
											VPS33B
											ERAL1
											ANKRD2
											GALNT8
											SERGEF
											NIPSNAP2
											GC
											CNNM4
											INTS6
											BSCL2
											GFPT1
											GFRA1
											NUFIP1
											SNORD63
											RNU5F-1
											AMHR2
											HBP1
											NBEA
											AP3M1
											CYFIP2
											ABL2
											DNAJC2
											MLH3
											PKD2L2
											SND1
											STAU2
											MTBP
											FOXP1
											DMAC2L
											INVS
											MORC1
											FAM184B
											DENND2A
											AGO2
											TUBGCP4
											BBS9
											TNFRSF21
											ERLEC1
											KLHL20
											1
											AMPH
											RBMS3
											GLDC
											TNRC6A
											GLG1
											UTP20
											RABGEF1
											MCAT
											GLI3
											EML4
											CECR2
											GMPR
											GNAI1
											GOLGA3
											GOLGB1
											GOT2
											SLCO1B3
											AQP11
											POC1B
											LOC283140
											CCDC153
											LOC283194
											LOC283335
											RASSF3
											B4GALNT3
											HECTD4
											KSR2
											SUGT1P3
											PRTG
											LINC01579
											LOC283922
											C16orf91
											PDXDC2P-NPIPB14P
											LOC284009
											SLC26A11
											LAMA1
											TMEM145
											CXCL17
											ZNF575
											ZNF790-AS1
											TTC28-AS1
											SH2D6
											FLJ33534
											CYP1B1-AS1
											FAM126B
											SLC9A9
											IGSF10
											SLC9C1
											SUMF1
											TPRG1
											FAM13A-AS1
											GPRIN3
											FRYL
											SH3PXD2B
											FAM153A
											LINC00491
											FLJ34503
											RPL7L1
											LINC00174
											LOC286059
											C9orf47
											LURAP1L
											YIPF6
											ANK2
											ANK3
											GRB10
											RAPGEF1
											GRIA1
											GRIA4
											OSTM1
											SNX24
											ACAD9
											HIPK2
											MRPL13
											ZC3H7A
											SETD2
											METTL5
											ARHGAP35
											LINC00339
											MRPL22
											BRD7
											UHRF1
											GRM7
											GSK3B
											GSPT1
											GTF2F2
											TMOD3
											GUCY1A2
											PARVB
											SENP1
											UBN1
											SNX8
											SNX10
											STRN4
											GNL2
											PSMC3IP
											SAC3D1
											SNX15
											RMC1
											HILPDA
											SEC61A1
											PNMA3
											DMGDH
											NRBP1
											NRBF2
											GZMH
											BAZ2B
											BICRA
											ACAA1
											TNPO2
											HCLS1
											ANXA3
											HTT
											HDAC2
											HDLBP
											HELLS
											HEXA
											CFH
											HUNK
											ST6GALNAC6
											EHD4
											CDR2L
											ANXA6
											HINT1
											STOML2
											HIVEP2
											HK1
											ANXA11
											AOAH
											AOC2
											HLCS
											HMGB1
											EIF4E3
											NUDT2
											TTC6
											ACACB
											APBB2
											APC
											AGFG1
											HSPA4
											HSPA9
											HSPG2
											APLP2
											IARS
											UBAC2
											ANO9
											ST8SIA6
											DUPD1
											CSTF3-DT
											SLCO1B7
											LOC339192
											LOC339298
											ZBTB8OS
											ARMH1
											MROH2A
											LINC00299
											H1FX-AS1
											RSPO2
											IDE
											C16orf96
											EYS
											GNAT3
											SOX2-OT
											CATSPER3
											CLEC18A
											IGF2R
											IGFBP2
											NPHP3-AS1
											NUP43
											ACADS
											GPR142
											RBPJ
											C6orf58
											RILPL1
											ZNF445
											BMP8A
											IL4
											IL12RB2
											ACADSB
											IMPA2
											INPP1
											INPP5B
											INSR
											IPP
											ITGA6
											IRF2
											ITGA9
											ITGAE
											ITGB4
											ITGB5
											ITIH2
											ITPA
											ITPR1
											USP50
											KCNA6
											LOC374443
											PTPRQ
											TPTE2P6
											KIF7
											EFCAB5
											PEAK3
											MIGA1
											KCND2
											FAM228B
											KCND3
											C3orf62
											STIMATE
											MAST4
											SIMC1
											SLC26A5
											LHFPL3
											SLC27A1
											ZC3H6
											KCNK2
											KCNMA1
											LINC-PINT
											KCNS3
											KDR
											KIF2A
											KIF3C
											ARF6
											KIF11
											KPNA4
											GUSBP2
											CEP85L
											WASHC2A
											SH2D4B
											SLC16A12
											CC2D2B
											C12orf75
											C1orf137
											EFCAB8
											PLEKHM3
											SNORC
											ANKUB1
											KTN1
											C9orf153
											CFAP77
											AFF3
											ACAT2
											LAMA2
											OACYLP
											ZNF805
											LAMC1
											TRIM61
											LOC392232
											STMN1
											LDHA
											LDLR
											LGALS3
											LIG1
											ABLIM1
											LIPE
											HEATR4
											EDRF1-DT
											ASIC2
											LMNA
											LINC00938
											LMNB1
											FAM174B
											LINC01197
											LOC400541
											EML6
											LINC01122
											PCBP1-AS1
											CRIP3
											ZNF815P
											LOC401478
											LINC01235
											SNX30
											SLC25A53
											LDLRAD2
											LPL
											LRP4
											LRP5
											LSAMP
											FAM45A
											ANKHD1-EIF4EBP3
											LUM
											MIRLET7F2
											MIR140
											MIR98
											CAPRIN1
											ARRB1
											FNDC9
											MAP2
											MAP4
											MARK3
											IDNK
											MATN2
											MCC
											MCM2
											MCM5
											MCM6
											MDM2
											MDM4
											ME1
											MECP2
											MEF2A
											ARVCF
											MAP3K4
											MAP3K5
											RAB8A
											MFGE8
											SCGB2A1
											MIA2
											MKLN1
											KMT2A
											MLLT1
											AFF1
											AFDN
											MMP2
											RGS21
											MRC1
											C5orf17
											DDX12P
											NPIPB15
											SNX29P2
											NPIPB12
											CTRB2
											ZNF724
											NUDT4B
											MAP1LC3C
											LINC00851
											MIAT
											MARCH11
											GTF2IP20
											RNF216P1
											TYW1B
											AKR1B15
											PTMAP11
											GLRA4
											GALNTL6
											MYO1B
											MSH3
											PALM2-AKAP2
											MTAP
											MTHFD1
											MTTP
											MTR
											TRIM37
											ASTN1
											MYB
											MYBPC1
											MYBL2
											MYBPC3
											MYH3
											ZFHX3
											MYO1E
											MYO9B
											MYO10
											PPP1R12B
											NCL
											ACLY
											NDUFS1
											NDUFS3
											NEK1
											NEK2
											NEO1
											NF1
											NF2
											NFATC3
											ACO1
											NFYB
											NID1
											ATP1B3
											NME1
											NMT1
											NNMT
											CNOT4
											NPC1
											ATP2A2
											NPTX2
											SLC11A2
											NRCAM
											ROR2
											NUCB2
											NUMA1
											NUP98
											GS1-124K5.11
											CCDC73
											TMEM9B-AS1
											RBMXL1
											RNF165
											OGDH
											OGG1
											CLEC18B
											SCAPER
											ORC2
											OSBP
											P4HA1
											FURIN
											NOX3
											ITSN2
											PAK3
											ANO7
											PNPLA8
											ARHGEF3
											PCA3
											DCAF8
											ASAP1
											PDCL
											TRAT1
											PCCA
											COQ6
											ASCC1
											PI15
											TXNDC11
											ATL1
											RPS27L
											YARS2
											NMD3
											MEMO1
											THAP4
											CRYL1
											MLXIPL
											TNNI3K
											MECR
											METTL9
											KMT5B
											ASB3
											COPS4
											MRNIP
											MRTO4
											C3orf18
											HSD17B11
											IPO11
											PLCE1
											NIN
											NUSAP1
											DUSP13
											PHF20
											CRIM1
											CCDC174
											PAIP2
											PCSK5
											NT5C3A
											CDKL3
											KLF3
											FAM13B
											PHF21A
											RSRC1
											DACT1
											TAOK3
											UBR5
											POP5
											PDE1C
											EIF3L
											PDE3A
											HEMK1
											ANAPC5
											ANAPC7
											PDE4D
											LCMT1
											REV1
											SFMBT1
											GPR89B
											DCDC2
											LIMA1
											ANKFY1
											RTCB
											CHMP5
											GTSE1
											DTL
											PDE9A
											LARS
											JKAMP
											ZC3HC1
											VTA1
											ZCCHC17
											NT5DC3
											LARP7
											AZIN1
											NBAS
											EEF1AKNMT
											UBE2D4
											PDK1
											RTRAF
											STYXL1
											ZFR
											CPSF3
											PDPK1
											WBP11
											RAPGEF6
											PECAM1
											CDK12
											ATP8A2
											KDM3B
											TUBA8
											GALNT7
											PEX7
											PFAS
											PFDN1
											PFDN5
											PFKFB3
											PHKA2
											PHKG2
											SERPINE2
											PIGH
											PIK3C2G
											PIK3CB
											PI4KA
											PI4KB
											ACP2
											PKD2
											PKNOX1
											PLAUR
											PLCB4
											SHC3
											PLD1
											PLOD1
											PMM2
											PPIL3
											EXOSC10
											CSNK1G1
											ATP7B
											PCBP3
											POLE3
											C21orf91
											NANS
											KCNK10
											POLE
											POLR2A
											POLR2B
											POLR2D
											POLR2F
											YIPF1
											SSH1
											RBM27
											ATAD2B
											ANKIB1
											POR
											NLE1
											RNF216
											PRMT7
											HEATR5B
											POU2AF1
											DHX29
											ADAMTSL4
											POU2F1
											HMGCLL1
											PUS7
											CCDC93
											MTMR12
											LZTFL1
											NDFIP2
											INO80
											15
											ZNHIT6
											P4HTM
											MED1
											GPN2
											CNGB3
											RBFOX1
											OTUD4
											SLC35F2
											GRAMD1C
											HAUS6
											CNNM2
											GATAD2A
											TRPM7
											SWT1
											BCAS3
											GDAP2
											WBP1L
											LRRC49
											APTX
											ESRP1
											GON4L
											UHRF1BP1
											INO80D
											LAX1
											CDKAL1
											NSD3
											DUS2
											UBE2R2
											PPL
											SARS2
											PIGX
											THG1L
											C2orf42
											ULK4
											MARC2
											TMCO3
											MCUB
											MARCH1
											FBXO34
											MOCOS
											NOL8
											PTCD3
											PPP1R2
											VPS37C
											ATG16L1
											CRYBG2
											WIPI1
											SPATA6L
											SLC52A1
											PDPR
											RNF31
											OXR1
											UACA
											RADX
											WDR70
											RALGPS2
											ANO1
											TMEM39B
											SLC6A15
											CEP192
											RBM28
											LARP1B
											CDCA8
											LRRC8D
											DARS2
											RFWD3
											PPP2R1A
											RIF1
											DZANK1
											VPS13D
											PBRM1
											RESF1
											APPL2
											SBNO1
											DCUN1D2
											SETD5
											ATAD3A
											RCBTB1
											P3H2
											EXD2
											MACO1
											NAT10
											KIRREL1
											UQCC1
											NEIL3
											ELP2
											TYW1
											CASC1
											TMEM143
											PGM2
											UBE2W
											SAMD12-AS1
											PPP2R5E
											BOLA2
											UEVLD
											DDX19A
											SLC29A3
											LARP6
											RNLS
											WDR33
											ZGRF1
											TCP11L1
											STK32B
											HJURP
											PPP5C
											PI4K2A
											LGR4
											MIR31HG
											NCBP3
											STRCP1
											PRCP
											PREP
											SLC35E3
											DHTKD1
											FEM1A
											KLK15
											ENOSF1
											HAUS7
											CDV3
											PRIM2
											KIF27
											VEZT
											GOLGA2P5
											ZCCHC8
											CARMIL1
											PPP1R9A
											FERMT1
											KIF16B
											ZDHHC7
											AMBRA1
											TBC1D22B
											BCAS4
											INTS8
											DENND4C
											PRKACB
											PEX26
											IWS1
											RUFY2
											SCYL2
											MREG
											YEATS2
											FRMD4A
											LUC7L
											IPO9
											NDC1
											NECAP2
											KBTBD4
											FAR2
											TENM3
											N4BP2
											PRKAR1A
											FAM222B
											C1orf112
											HHAT
											DNAJC11
											VPS35
											CCAR1
											SEPTIN11
											TMEM30A
											CDK5RAP2
											INTS9
											ZNF83
											CFAP44
											FGD6
											METTL2B
											TRERF1
											PRKCE
											UTP6
											VPS11
											UBAP2
											BRK1
											TEX2
											PKN2
											ACTR10
											ECHDC1
											UNC45A
											PRKDC
											PRKG1
											MYO5C
											NDUFA12
											BAIAP2L1
											MAPK10
											MAP2K6
											TEX11
											STK31
											KIAA1217
											MRAP
											C8orf44
											KYAT3
											PROS1
											WDR45B
											PRMT8
											PRPSAP1
											PRPSAP2
											LGMN
											CTPS2
											CCL28
											RELN
											VTRNA1-1
											TMEM9B
											FMN2
											ZC3HAV1
											PSMA3
											SPHK2
											CELF4
											UGGT1
											KCMF1
											ANKS1B
											MAP3K7CL
											IFT46
											SMARCAD1
											DHX33
											SPPL2B
											PRTFDC1
											NT5M
											OTUD7B
											CDC42SE2
											CTNNBIP1
											PSMC2
											AKR1B10
											VPS35L
											AVEN
											PDSS2
											RAB25
											ZNF695
											CAMK1D
											NUP107
											PLXDC1
											ADCK1
											SLC44A2
											SMURF1
											JPH2
											PELI2
											PELI1
											PSMD11
											ADAMTSL3
											SLC45A4
											TTC7A
											ARFGEF3
											PSPH
											KAT14
											PTGER3
											MRS2
											CLTRN
											RAB22A
											CYP20A1
											ABHD6
											RHBDD2
											MIR511
											BIRC6
											PPM1H
											PTK2
											ZNF490
											PLEKHH1
											PLEKHG1
											HEG1
											KIDINS220
											MTA3
											XPO5
											STARD9
											HECW2
											HACE1
											ALPK3
											PTK7
											ZNF398
											LRRC7
											IFT80
											CEP126
											KIF17
											TMEM181
											CRAMP1
											RIC1
											EBF4
											FNIP2
											DIP2B
											RELCH
											EP400
											DHX37
											EPB41L5
											KIAA1549
											RNF213
											QSOX1
											CACHD1
											VAT1L
											USP37
											DDX55
											DENND1A
											MEAK7
											SFMBT2
											GPR107
											EPG5
											NCOA5
											ZFYVE28
											PTPN4
											HAMP
											CCDC181
											SLC4A5
											PTPRA
											ZNF410
											PTPRD
											PTPRJ
											PTPRM
											PTPRO
											PTPRS
											PVR
											BBS1
											PEX19
											LINC00474
											JAM2
											BBS4
											KMT2C
											EPS15L1
											RRAGD
											SNX6
											MPP4
											RAB5A
											RAB6A
											MAP4K2
											RAB27A
											RAD51D
											RAD52
											RAF1
											RANGAP1
											RARRES1
											RASGRF2
											ACE2
											NTN4
											RBBP4
											RBBP5
											BCKDHA
											SCPEP1
											RXFP1
											RBMS2
											BCKDHB
											SMG1P5
											RDX
											RELB
											UPF1
											REV3L
											RGS7
											RIT1
											RLBP1
											AFAP1
											GPBP1L1
											C12orf10
											AVPI1
											TRMT11
											PPCDC
											NIF3L1
											CCDC81
											BCL7A
											LDAH
											ELAC2
											ABCE1
											CELF6
											CELF5
											ROBO1
											RORA
											RP9
											BCR
											LOC613038
											RPL37
											BCS1L
											RPN1
											RPN2
											LINC00589
											RREB1
											CLIP1
											RSU1
											RYR1
											RYR2
											RYR3
											SORT1
											S100A6
											SAFB
											SATB1
											ATXN1
											ATXN2
											SCN2A
											SCN7A
											SCP2
											SCTR
											MRPL17
											SDHA
											THADA
											PIEZO2
											SDHB
											SDHC
											BLOC1S5
											XPNPEP3
											MCUR1
											SEC14L1
											KIF13A
											NPAS3
											RBKS
											PBLD
											SMOC1
											EPB41L4A
[truncated: 752 more rows]
