# Supplementary material for: H4K16ac activates the transcription of transposable elements and contributes to their cis-regulatory function
Source: Nat Struct Mol Biol. 2023 Jun 12;30(7):935–47. doi: 10.1038/s41594-023-01016-5 (PMC10352135; doi:10.1038/s41594-023-01016-5)
Supplement: Source Data Fig. 4 — RT–qPCR statistical source data. [file 41594_2023_1016_MOESM5_ESM.xlsx]

## Sheet: Fig 4 d
						ΔΔCt	Log
g10 1	NUS1	23.07	g10 1	BETA-ACTIN	17.49	0.33	0.795536	PSLQ 1	NUS1	23.67	PSLQ 1	BETA-ACTIN	18.42
g10 2	NUS1	23.27	g10 2	BETA-ACTIN	17.42	0.49	0.712025	PSLQ 2	NUS1	23.69	PSLQ 1	BETA-ACTIN	18.33
g10 3	NUS1	23.11	g10 3	BETA-ACTIN	17.55	0.49	0.712025	PSLQ 3	NUS1	23.52	PSLQ 2	BETA-ACTIN	18.45
g10 4	NUS1	23.24	g10 4	BETA-ACTIN	17.61	0.38	0.768438
g10 5	NUS1	23.54	g10 5	BETA-ACTIN	17.88	0.59	0.664343
g10 1	GOPC	28.3435	g10 1	BETA-ACTIN	20.1505	-0.273987	1.20914	PSLQ 1	GOPC	33.9459	PSLQ 1	BETA-ACTIN	25.4789
g10 2	GOPC	28.3285	g10 2	BETA-ACTIN	20.204	0.0509586	0.965295	PSLQ 2	GOPC	33.8263	PSLQ 2	BETA-ACTIN	25.7528
g10 3	GOPC	28.4895	g10 2	BETA-ACTIN	20.7325	-0.0524311	1.03701	PSLQ 3	GOPC	33.5699	PSLQ 2	BETA-ACTIN	25.7604
g10 4	GOPC	28.3702	g10 3	BETA-ACTIN	20.7352	-0.335423	1.26175	PSLQ 4	GOPC	33.8811	PSLQ 4	BETA-ACTIN	25.9107
g10 5	GOPC	28.1917	g10 3	BETA-ACTIN	20.7924	-0.178478	1.13169	PSLQ 5	GOPC	33.5161	PSLQ 4	BETA-ACTIN	25.9382
g13 1	PEX1	26.61	g13 1	BETA-ACTIN	17.6	0.57	0.673617	PSLQ 1	PEX1	26.86	PSLQ 1	BETA-ACTIN	18.42
g13 2	PEX1	26.6	g13 2	BETA-ACTIN	17.59	0.02	0.986233	PSLQ 2	PEX1	27.32	PSLQ 2	BETA-ACTIN	18.33
g13 3	PEX1	26.59	g13 3	BETA-ACTIN	17.72	0.36	0.779165	PSLQ 3	PEX1	26.96	PSLQ 3	BETA-ACTIN	18.45
g13 4	PEX1	26.27	g13 4	BETA-ACTIN	17.61	0.22	0.858565
g13 5	PEX1	26.45	g13 5	BETA-ACTIN	17.72	0.22	0.858565
g13 1	GATAD1	25.31	g13 1	BETA-ACTIN	17.6	0.04	0.972655	PSLQ 1	GATAD1	26.09	PSLQ 1	BETA-ACTIN	18.42
g13 2	GATAD1	25.43	g13 2	BETA-ACTIN	17.59	-0.32	1.24833	PSLQ 2	GATAD1	26.49	PSLQ 2	BETA-ACTIN	18.33
g13 3	GATAD1	25.17	g13 3	BETA-ACTIN	17.72	-0.41	1.32869	PSLQ 3	GATAD1	26.31	PSLQ 3	BETA-ACTIN	18.45
g13 4	GATAD1	25.11	g13 4	BETA-ACTIN	17.61	-0.17	1.12506
g13 5	GATAD1	25.28	g13 5	BETA-ACTIN	17.72	-0.3	1.23114
g11 1	ZC3H15	21.94	g11 1	BETA-ACTIN	16.63	-0.11	1.07923	PSLQ 1	ZC3H15	23.84	PSLQ 1	BETA-ACTIN	18.42
g11 2	ZC3H15	22	g11 2	BETA-ACTIN	16.77	0.12	0.920188	PSLQ 2	ZC3H15	23.44	PSLQ 2	BETA-ACTIN	18.33
g11 3	ZC3H15	22.11	g11 3	BETA-ACTIN	16.73	0.39	0.76313	PSLQ 3	ZC3H15	23.44	PSLQ 3	BETA-ACTIN	18.45
g11 4	ZC3H15	23.26	g11 4	BETA-ACTIN	19.15	-1	2
g11 5	ZC3H15	23.52	g11 5	BETA-ACTIN	19.14	-0.61	1.52626
g12 1	ODF2L	26.82	g12 1	BETA-ACTIN	17.73	0.24	0.846745	PSLQ 1	ZC3H15	27.27	PSLQ 1	BETA-ACTIN	18.42
g12 2	ODF2L	26.77	g12 2	BETA-ACTIN	17.56	-0.36	1.28343	PSLQ 2	ZC3H15	27.9	PSLQ 2	BETA-ACTIN	18.33
g12 3	ODF2L	26.62	g12 3	BETA-ACTIN	17.68	-0.21	1.15669	PSLQ 3	ZC3H15	27.6	PSLQ 3	BETA-ACTIN	18.45
g12 4	ODF2L	26.8	g12 4	BETA-ACTIN	17.53	0.42	0.747425
g12 5	ODF2L	26.7	g12 5	BETA-ACTIN	17.63	-0.08	1.05702

## Sheet: Fig 4j
						ΔΔCt	Log
g10 1	NUS1	23.07	g10 1	BETA-ACTIN	17.49	0.33	0.795536	PSLQ 1	NUS1	23.67	PSLQ 1	BETA-ACTIN	18.42
g10 2	NUS1	23.27	g10 2	BETA-ACTIN	17.42	0.49	0.712025	PSLQ 2	NUS1	23.69	PSLQ 1	BETA-ACTIN	18.33
g10 3	NUS1	23.11	g10 3	BETA-ACTIN	17.55	0.49	0.712025	PSLQ 3	NUS1	23.52	PSLQ 2	BETA-ACTIN	18.45
g10 4	NUS1	23.24	g10 4	BETA-ACTIN	17.61	0.38	0.768438
g10 5	NUS1	23.54	g10 5	BETA-ACTIN	17.88	0.59	0.664343
g10 1	GOPC	28.3435	g10 1	BETA-ACTIN	20.1505	-0.273987	1.20914	PSLQ 1	GOPC	33.9459	PSLQ 1	BETA-ACTIN	25.4789
g10 2	GOPC	28.3285	g10 2	BETA-ACTIN	20.204	0.0509586	0.965295	PSLQ 2	GOPC	33.8263	PSLQ 2	BETA-ACTIN	25.7528
g10 3	GOPC	28.4895	g10 2	BETA-ACTIN	20.7325	-0.0524311	1.03701	PSLQ 3	GOPC	33.5699	PSLQ 2	BETA-ACTIN	25.7604
g10 4	GOPC	28.3702	g10 3	BETA-ACTIN	20.7352	-0.335423	1.26175	PSLQ 4	GOPC	33.8811	PSLQ 4	BETA-ACTIN	25.9107
g10 5	GOPC	28.1917	g10 3	BETA-ACTIN	20.7924	-0.178478	1.13169	PSLQ 5	GOPC	33.5161	PSLQ 4	BETA-ACTIN	25.9382
g13 1	PEX1	26.61	g13 1	BETA-ACTIN	17.6	0.57	0.673617	PSLQ 1	PEX1	26.86	PSLQ 1	BETA-ACTIN	18.42
g13 2	PEX1	26.6	g13 2	BETA-ACTIN	17.59	0.02	0.986233	PSLQ 2	PEX1	27.32	PSLQ 2	BETA-ACTIN	18.33
g13 3	PEX1	26.59	g13 3	BETA-ACTIN	17.72	0.36	0.779165	PSLQ 3	PEX1	26.96	PSLQ 3	BETA-ACTIN	18.45
g13 4	PEX1	26.27	g13 4	BETA-ACTIN	17.61	0.22	0.858565
g13 5	PEX1	26.45	g13 5	BETA-ACTIN	17.72	0.22	0.858565
g13 1	GATAD1	25.31	g13 1	BETA-ACTIN	17.6	0.04	0.972655	PSLQ 1	GATAD1	26.09	PSLQ 1	BETA-ACTIN	18.42
g13 2	GATAD1	25.43	g13 2	BETA-ACTIN	17.59	-0.32	1.24833	PSLQ 2	GATAD1	26.49	PSLQ 2	BETA-ACTIN	18.33
g13 3	GATAD1	25.17	g13 3	BETA-ACTIN	17.72	-0.41	1.32869	PSLQ 3	GATAD1	26.31	PSLQ 3	BETA-ACTIN	18.45
g13 4	GATAD1	25.11	g13 4	BETA-ACTIN	17.61	-0.17	1.12506
g13 5	GATAD1	25.28	g13 5	BETA-ACTIN	17.72	-0.3	1.23114
g11 1	ZC3H15	21.94	g11 1	BETA-ACTIN	16.63	-0.11	1.07923	PSLQ 1	ZC3H15	23.84	PSLQ 1	BETA-ACTIN	18.42
g11 2	ZC3H15	22	g11 2	BETA-ACTIN	16.77	0.12	0.920188	PSLQ 2	ZC3H15	23.44	PSLQ 2	BETA-ACTIN	18.33
g11 3	ZC3H15	22.11	g11 3	BETA-ACTIN	16.73	0.39	0.76313	PSLQ 3	ZC3H15	23.44	PSLQ 3	BETA-ACTIN	18.45
g11 4	ZC3H15	23.26	g11 4	BETA-ACTIN	19.15	-1	2
g11 5	ZC3H15	23.52	g11 5	BETA-ACTIN	19.14	-0.61	1.52626
g12 1	ODF2L	26.82	g12 1	BETA-ACTIN	17.73	0.24	0.846745	PSLQ 1	ZC3H15	27.27	PSLQ 1	BETA-ACTIN	18.42
g12 2	ODF2L	26.77	g12 2	BETA-ACTIN	17.56	-0.36	1.28343	PSLQ 2	ZC3H15	27.9	PSLQ 2	BETA-ACTIN	18.33
g12 3	ODF2L	26.62	g12 3	BETA-ACTIN	17.68	-0.21	1.15669	PSLQ 3	ZC3H15	27.6	PSLQ 3	BETA-ACTIN	18.45
g12 4	ODF2L	26.8	g12 4	BETA-ACTIN	17.53	0.42	0.747425
g12 5	ODF2L	26.7	g12 5	BETA-ACTIN	17.63	-0.08	1.05702
						△△Ct	Log
MOXD1 1	MOXD1	28.03	MOXD1 1	BETA-ACTIN	17.13	1.66	0.316439	PSLQ 1	MOXD1	27.66	PSLQ 1	BETA-ACTIN	18.42
MOXD1 2	MOXD1	28.04	MOXD1 2	BETA-ACTIN	17.21	1.01	0.496546	PSLQ 2	MOXD1	28.15	PSLQ 2	BETA-ACTIN	18.33
MOXD1 3	MOXD1	28.57	MOXD1 3	BETA-ACTIN	17.53	0.87	0.547147	PSLQ 3	MOXD1	28.62	PSLQ 3	BETA-ACTIN	18.45
MOXD1 4	MOXD1	29.23	MOXD1 4	BETA-ACTIN	18.24	1.17	0.444421
MOXD1 5	MOXD1	29.09	MOXD1 5	BETA-ACTIN	18.26	0.66	0.632878
MOXD1 1	STX7	28.1774	MOXD1 1	BETA-ACTIN	20.1832	0.418882	0.748004	PSLQ 1	STX7	29.4788	PSLQ 1	BETA-ACTIN	21.9035
MOXD1 2	STX7	27.8282	MOXD1 2	BETA-ACTIN	19.741	0.783142	0.5811	PSLQ 2	STX7	29.3127	PSLQ 2	BETA-ACTIN	22.0087
MOXD1 3	STX7	27.9105	MOXD1 3	BETA-ACTIN	19.7916	0.582739	0.667695	PSLQ 3	STX7	29.5038	PSLQ 3	BETA-ACTIN	21.9676
MOXD1 4	STX7	28.3971	MOXD1 4	BETA-ACTIN	20.3047	0.946661	0.518832	PSLQ 4	STX7	32.8626	PSLQ 4	BETA-ACTIN	27.9153
MOXD1 5	STX7	27.9298	MOXD1 5	BETA-ACTIN	20.155	0.629074	0.646591	PSLQ 5	STX7	29.3813	PSLQ 5	BETA-ACTIN	22.2354
MOXD1 1	ENPP1	28.4882	MOXD1 1	BETA-ACTIN	20.3548	-0.160513	1.11768	PSLQ 1	ENPP1	30.2397	PSLQ 1	BETA-ACTIN	21.9457
MOXD1 2	ENPP1	27.962	MOXD1 2	BETA-ACTIN	19.741	-0.302626	1.23339	PSLQ 2	ENPP1	30.5323	PSLQ 2	BETA-ACTIN	22.0087
MOXD1 3	ENPP1	27.9805	MOXD1 3	BETA-ACTIN	19.7916	-0.251928	1.1908	PSLQ 3	ENPP1	30.4084	PSLQ 3	BETA-ACTIN	21.9676
MOXD1 4	ENPP1	28.43	MOXD1 4	BETA-ACTIN	20.3047	-0.206205	1.15365	PSLQ 4	ENPP1	33.988	PSLQ 4	BETA-ACTIN	27.9153
MOXD1 5	ENPP1	28.3112	MOXD1 5	BETA-ACTIN	20.155	-0.17535	1.12924	PSLQ 5	ENPP1	30.567	PSLQ 5	BETA-ACTIN	22.2354
USP38 1	USP38	27.33	USP38 1	BETA-ACTIN	17.54	0.3	0.812252	PSLQ 1	USP38	27.91	PSLQ 1	BETA-ACTIN	18.42
USP38 2	USP38	27.45	USP38 2	BETA-ACTIN	17.62	0.18	0.882703	PSLQ 2	USP38	27.98	PSLQ 2	BETA-ACTIN	18.33
USP38 3	USP38	27.21	USP38 3	BETA-ACTIN	17.29	0.43	0.742262	PSLQ 3	USP38	28.18	PSLQ 3	BETA-ACTIN	18.45
USP38 4	USP38	27.11	USP38 4	BETA-ACTIN	17.28	0.18	0.882703
USP38 5	USP38	27.43	USP38 5	BETA-ACTIN	17.31	0.39	0.76313
USP38 1	GAB1	27.4883	USP38 1	BETA-ACTIN	19.9576	-0.0162621	1.01134	PSLQ 1	GAB1	29.4504	PSLQ 1	BETA-ACTIN	21.9035
USP38 2	GAB1	27.4732	USP38 2	BETA-ACTIN	20.7935	-0.476015	1.3909	PSLQ 2	GAB1	29.1014	PSLQ 2	BETA-ACTIN	21.9457
USP38 3	GAB1	27.7995	USP38 3	BETA-ACTIN	19.8851	0.642702	0.640512	PSLQ 3	GAB1	29.2803	PSLQ 3	BETA-ACTIN	22.0087
USP38 4	GAB1	27.6181	USP38 4	BETA-ACTIN	19.908	0.315256	0.803708	PSLQ 4	GAB1	29.3624	PSLQ 4	BETA-ACTIN	21.9676
USP38 5	GAB1	27.9222	USP38 3	BETA-ACTIN	20.5293	0.258179	0.836143	PSLQ 5	GAB1	29.2928	PSLQ 5	BETA-ACTIN	22.1581
USP38 1	SMARCA5	24.9254	USP38 1	BETA-ACTIN	19.9576	0.0292301	0.979943	PSLQ 1	SMARCA5	26.842	PSLQ 1	BETA-ACTIN	21.9035
USP38 2	SMARCA5	24.8466	USP38 1	BETA-ACTIN	20.7935	-0.720625	1.6479	PSLQ 2	SMARCA5	26.7194	PSLQ 2	BETA-ACTIN	21.9457
USP38 3	SMARCA5	25.007	USP38 2	BETA-ACTIN	19.8851	0.353451	0.78271	PSLQ 3	SMARCA5	26.7771	PSLQ 3	BETA-ACTIN	22.0087
USP38 4	SMARCA5	24.9746	USP38 2	BETA-ACTIN	19.908	0.225399	0.855358	PSLQ 4	SMARCA5	26.8088	PSLQ 4	BETA-ACTIN	21.9676
USP38 5	SMARCA5	25.3577	USP38 3	BETA-ACTIN	20.5293	-0.15955	1.11694	PSLQ 5	SMARCA5	27.1459	PSLQ 5	BETA-ACTIN	22.1581
NOAC1 1	USP38	29.5546	NOAC1 2	BETA-ACTIN	19.9199	0.0129967	0.991032	PSLQ 1	USP38	31.6604	PSLQ 1	BETA-ACTIN	21.9457
NOAC1 2	USP38	30.1213	NOAC1 3	BETA-ACTIN	20.3456	0.110332	0.926375	PSLQ 2	USP38	31.5086	PSLQ 2	BETA-ACTIN	22.0087
NOAC1 3	USP38	30.0539	NOAC1 3	BETA-ACTIN	20.4605	-0.0767117	1.05461	PSLQ 3	USP38	31.5893	PSLQ 3	BETA-ACTIN	21.9676
NOAC1 4	USP38	29.4811	NOAC1 4	BETA-ACTIN	20.0432	-0.22747	1.17078	PSLQ 4	USP38	31.8234	PSLQ 4	BETA-ACTIN	22.1581
NOAC1 5	USP38	29.6468	NOAC1 4	BETA-ACTIN	20.0374	-0.0607128	1.04298	PSLQ 5	USP38	31.9056	PSLQ 5	BETA-ACTIN	22.2354
NOAC2 1	USP38	29.087		NOAC2 1	BETA-ACTIN	19.6732	-0.3009	1.23191
NOAC2 2	USP38	28.9577		NOAC2 2	BETA-ACTIN	19.4274	-0.0914631	1.06545
NOAC2 3	USP38	29.0288		NOAC2 3	BETA-ACTIN	19.5208	-0.157442	1.11531
NOAC2 4	USP38	29.012		NOAC2 4	BETA-ACTIN	19.4453	-0.103447	1.07434
NOAC2 5	USP38	29.2535		NOAC2 5	BETA-ACTIN	19.7549	-0.17157	1.12628
						ΔΔCt	Log
COMMD Grna	COMMD10	24.1	COMMD Grna	aCTb	17.28	0.68	0.624165	cONTROL	COMMD10	24.56	cONTROL	aCTb	18.42
COMMD Grna	COMMD10	24.54	COMMD Grna	aCTb	17.58	0.83	0.562529	cONTROL	COMMD10	24.46	cONTROL	aCTb	18.33
COMMD Grna	COMMD10	24.32	COMMD Grna	aCTb	17.49	0.53	0.692555	cONTROL	COMMD10	24.75	cONTROL	aCTb	18.45
COMMD Grna	COMMD10	24.81	COMMD Grna	aCTb	17.84	0.83	0.562529
COMMD Grna	sema COMMDcontrol	24.9005	cONTROL	aCTb	20.9404	-0.98386	1.97775	cONTROL	sema COMMDcontrol	25.5495	COMMD Grna	aCTb	20.6056
COMMD Grna	sema COMMDcontrol	24.7842	cONTROL	aCTb	20.9071	-0.749376	1.68107	cONTROL	sema COMMDcontrol	25.2165	COMMD Grna	aCTb	20.5901
COMMD Grna	sema COMMDcontrol	25.7053	cONTROL	aCTb	21.4483	-0.121313	1.08772	cONTROL	sema COMMDcontrol	25.4713	COMMD Grna	aCTb	21.0929
COMMD Grna	sema COMMDcontrol	25.4145	cONTROL	aCTb	21.4255	-1.31049	2.48025	cONTROL	sema COMMDcontrol	25.9105	COMMD Grna	aCTb	20.611

## Sheet: USP38L1KO_Fig4k
Sample Name	Target Name	Cт				△△Ct	Log
USP-PA10 CLONE3 1	USP38	27.6604	USP-PA10 CLONE3 1	BETA-ACTIN	17.7813	0.243526	0.844678		MOXD-PA8 CLONE5 1	USP38	27.2654	MOXD-PA8 CLONE5 1	BETA-ACTIN	17.6298
USP-PA10 CLONE3 2	USP38	27.7234	USP-PA10 CLONE3 2	BETA-ACTIN	17.9426	0.063612	0.956865		MOXD-PA8 CLONE5 3	USP38	28.0513	MOXD-PA8 CLONE5 3	BETA-ACTIN	18.3341
USP-PA10 CLONE3 3	USP38	27.4927	USP-PA10 CLONE3 2	BETA-ACTIN	18.0141	0.188347	0.877611		MOXD-PA8 CLONE6 1	USP38	27.8787	MOXD-PA8 CLONE6 1	BETA-ACTIN	18.5885
USP-PA10 CLONE3 4	USP38	27.6223	USP-PA10 CLONE3 3	BETA-ACTIN	17.8238	0.362146	0.778006		MOXD-PA8 CLONE6 2	USP38	28.3943	MOXD-PA8 CLONE6 2	BETA-ACTIN	18.958
USP-PA10 CLONE4 1	USP38	28.6211	USP-PA10 CLONE4 2	BETA-ACTIN	18.6805	0.223442	0.856519
USP-PA10 CLONE4 2	USP38	28.5823	USP-PA10 CLONE4 2	BETA-ACTIN	18.9192	0.372831	0.772265
USP-PA10 CLONE4 3	USP38	27.9606	USP-PA10 CLONE4 3	BETA-ACTIN	18.0187	0.505575	0.704379
USP-PA7 CLONE4 4	USP38	28.9934	USP-PA7 CLONE13 1	BETA-ACTIN	18.8059	0.55183	0.682154
USP-PA7 CLONE13 1	USP38	28.8448	USP-PA7 CLONE13 2	BETA-ACTIN	18.9306	0.27862	0.824379
USP-PA7 CLONE13 2	USP38	28.8347	USP-PA7 CLONE13 2	BETA-ACTIN	18.9512	0.166342	0.891099
USP-PA7 CLONE13 3	USP38	28.8826	USP-PA7 CLONE13 3	BETA-ACTIN	18.8296	0.762705	0.58939
USP-PA7 CLONE13 4	USP38	28.8242	USP-PA7 CLONE13 3	BETA-ACTIN	18.8472	0.540619	0.687476
USP-PA10 CLONE3 1	GAB1	22.2629	USP-PA10 CLONE3 1	BETA-ACTIN	17.7813	-0.23711	1.17863		MOXD-PA8 CLONE5 1	GAB1	22.3485	MOXD-PA8 CLONE5 1	BETA-ACTIN	17.6298
USP-PA10 CLONE3 2	GAB1	22.2385	USP-PA10 CLONE3 2	BETA-ACTIN	17.9426	0.0273247	0.981238		MOXD-PA8 CLONE5 3	GAB1	22.6027	MOXD-PA8 CLONE5 3	BETA-ACTIN	18.3341
USP-PA10 CLONE3 3	GAB1	22.2192	USP-PA10 CLONE3 2	BETA-ACTIN	18.0141	0.0539989	0.963263		MOXD-PA8 CLONE6 1	GAB1	22.7395	MOXD-PA8 CLONE6 1	BETA-ACTIN	18.5885
USP-PA10 CLONE3 4	GAB1	22.2254	USP-PA10 CLONE3 3	BETA-ACTIN	17.9165	-0.0696678	1.04948		MOXD-PA8 CLONE6 3	GAB1	22.8721	MOXD-PA8 CLONE6 3	BETA-ACTIN	18.4935
USP-PA10 CLONE4 1	GAB1	22.5054	USP-PA10 CLONE4 1	BETA-ACTIN	17.9848	-0.198145	1.14722
USP-PA10 CLONE4 2	GAB1	23.1505	USP-PA10 CLONE4 2	BETA-ACTIN	18.6805	0.201433	0.869686
USP-PA10 CLONE4 3	GAB1	23.2179	USP-PA10 CLONE4 2	BETA-ACTIN	18.9192	0.147627	0.902734
USP-PA10 CLONE4 4	GAB1	22.6685	USP-PA10 CLONE4 3	BETA-ACTIN	18.079	0.210899	0.863998
USP-PA7 CLONE13 1	GAB1	22.7683	USP-PA7 CLONE13 1	BETA-ACTIN	18.8059	-0.756355	1.68922
USP-PA7 CLONE13 2	GAB1	22.9062	USP-PA7 CLONE13 2	BETA-ACTIN	18.9306	-0.292986	1.22517
USP-PA7 CLONE13 3	GAB1	22.8703	USP-PA7 CLONE13 2	BETA-ACTIN	18.9512	-0.231995	1.17446
USP-PA7 CLONE13 4	GAB1	22.8609	USP-PA7 CLONE13 3	BETA-ACTIN	18.8472	-0.364859	1.28776
USP-PA10 CLONE3 1	SMARCA5	22.7377	USP-PA10 CLONE3 1	BETA-ACTIN	17.7813	0.0111008	0.992335		MOXD-PA8 CLONE5 1	SMARCA5	22.575	MOXD-PA8 CLONE5 1	BETA-ACTIN	17.6298
USP-PA10 CLONE3 2	SMARCA5	22.7084	USP-PA10 CLONE3 2	BETA-ACTIN	17.9426	0.0778637	0.94746		MOXD-PA8 CLONE5 3	SMARCA5	23.022	MOXD-PA8 CLONE5 3	BETA-ACTIN	18.3341
USP-PA10 CLONE3 3	SMARCA5	22.6361	USP-PA10 CLONE3 2	BETA-ACTIN	18.0141	-0.187056	1.13844		MOXD-PA8 CLONE6 1	SMARCA5	23.3975	MOXD-PA8 CLONE6 1	BETA-ACTIN	18.5885
USP-PA10 CLONE3 4	SMARCA5	22.5658	USP-PA10 CLONE3 3	BETA-ACTIN	17.8238	0.134394	0.911053		MOXD-PA8 CLONE6 2	SMARCA5	23.5656	MOXD-PA8 CLONE6 2	BETA-ACTIN	18.958
USP-PA10 CLONE4 1	SMARCA5	22.9046	USP-PA10 CLONE4 1	BETA-ACTIN	17.9848	-0.0255222	1.01785
USP-PA10 CLONE4 2	SMARCA5	23.6026	USP-PA10 CLONE4 2	BETA-ACTIN	18.6805	0.234238	0.850134
USP-PA10 CLONE4 3	SMARCA5	23.5797	USP-PA10 CLONE4 2	BETA-ACTIN	18.9192	-0.148548	1.10845
USP-PA10 CLONE4 4	SMARCA5	22.9643	USP-PA10 CLONE4 3	BETA-ACTIN	18.0187	0.338068	0.7911
USP-PA7 CLONE13 1	SMARCA5	23.5051	USP-PA7 CLONE13 1	BETA-ACTIN	18.8059	-0.246033	1.18594
USP-PA7 CLONE13 2	SMARCA5	23.5716	USP-PA7 CLONE13 2	BETA-ACTIN	18.9306	-0.0468864	1.03303
USP-PA7 CLONE13 3	SMARCA5	23.5704	USP-PA7 CLONE13 2	BETA-ACTIN	18.9512	-0.189827	1.14063
USP-PA7 CLONE13 4	SMARCA5	23.5075	USP-PA7 CLONE13 3	BETA-ACTIN	18.8296	0.0702915	0.952446

## Sheet: RLN2L1KO_Fig4k
		New data with NEB mix
uspPA7	rln2	31.5	uspko	BACTIN	18.7028	0	1
uspPA7	rln2	30.3207	uspko	BACTIN	18.7337	0	1
uspPA7	rln2	30.6907	uspko	BACTIN	18.6096	0	1
rlnl12ko GFP	rln2	39.1311	rlnl12ko GFP	BACTIN	21.0644	5.26945	0.0259262
rlnl12ko GFP	rln2	38.0049	rlnl12ko GFP	BACTIN	20.8984	5.02543	0.030704
rlnl12ko HIFI	rln2	36.9	rlnl12ko HIFI	BACTIN	19.5688	4.53393	0.043167
rlnl12ko HIFI	rln2	36.6859	rlnl12ko HIFI	BACTIN	19.6643	5.4345	0.0231235
rlnl12ko HIFI	rln2	38.3751	rlnl12ko HIFI	BACTIN	19.6511	6.64294	0.0100064
uspko	PLGRT	26.302	uspko	BACTIN	18.7028	0	1
uspko	PLGRT	25.9021	uspko	BACTIN	18.7337	0	1
uspko	PLGRT	25.64	uspko	BACTIN	18.6096	0	1
rlnl12ko GFP	PLGRT	28.4797	rlnl12ko GFP	BACTIN	21.0644	-0.183939	1.13598
rlnl12ko GFP	PLGRT	27.9654	rlnl12ko GFP	BACTIN	21.0537	-0.256714	1.19475
rlnl12ko GFP	PLGRT	28.382	rlnl12ko GFP	BACTIN	20.8984	0.453215	0.730414
rlnl12ko HIFI	PLGRT	27.3025	rlnl12ko HIFI	BACTIN	19.5688	0.134369	0.911068
rlnl12ko HIFI	PLGRT	27.1486	rlnl12ko HIFI	BACTIN	19.6643	0.315876	0.803363

## Sheet: MOXD1L1KO_Fig4k
						△△Ct	Log
MOXD-GFP	MOXD1	29.445	MOXD-GFP	BETA-ACTIN	19.5731	0.530487	0.692321		USPPA10-GFP (control)	MOXD1	28.684	USPPA10-GFP	BETA-ACTIN	19.3426
MOXD-HIFI	MOXD1	30.258	MOXD-HIFI	BETA-ACTIN	20.4795	0.437084	0.738626		USPPA10-HIFI (control)	MOXD1	28.1149	USPPA10-HIFI	BETA-ACTIN	19.2298
MOXD-HIFI	MOXD1	30.2826	MOXD-HIFI	BETA-ACTIN	20.4177	0.979794	0.507052		USPPA10-HIFI (control)	MOXD1	27.9562	USPPA10-HIFI	BETA-ACTIN	19.3865
MOXD1 HIFI	MOXD1	30.146	MOXD1 HIFI	BETA-ACTIN	20.2573	1.21305	0.431357		USP-PA10 HIFI	MOXD1	27.7709	USP-PA10 HIFI	BETA-ACTIN	19.0952
MOXD1 HIFI	MOXD1	30.2461	MOXD1HIFI	BETA-ACTIN	20.2573	1.12207	0.459435		USP-PA10 HIFI	MOXD1	27.864	USP-PA10 HIFI	BETA-ACTIN	18.9973
MOXD1 GFP	STX7	26.8648	MOXD1 GFP	BETA-ACTIN	19.4637	-0.165241	1.12135		USP-PA10 GFP	STX7	26.6281	USP-PA10 GFP	BETA-ACTIN	19.0619
MOXD1 GFP	STX7	26.9134	MOXD1 GFP	BETA-ACTIN	19.4637	0.00692749	0.99521		USP-PA10 GFP	STX7	26.5334	USP-PA10 GFP	BETA-ACTIN	19.0906
MOXD1 HIFI	STX7	27.6398	MOXD1 HIFI	BETA-ACTIN	20.2573	0.0602856	0.959074			STX7	26.4174	USP-PA10 HIFI	BETA-ACTIN	19.0952
MOXD1 HIFI	STX7	27.8484	MOXD1 HIFI	BETA-ACTIN	20.2573	0.297243	0.813806			STX7	26.2912	USP-PA10 HIFI	BETA-ACTIN	18.9973
MOXD1 GFP	ENPP1	26.9985	MOXD1 GFP	BETA-ACTIN	19.4637	-0.191986	1.14234		USP-PA10 GFP	ENPP1	26.7887	USP-PA10 GFP	BETA-ACTIN	19.0619
MOXD1 GFP	ENPP1	27.1732	MOXD1 GFP	BETA-ACTIN	19.4637	0.22716	0.854315		USP-PA10 GFP	ENPP1	26.5729	USP-PA10 GFP	BETA-ACTIN	19.0906
MOXD1 HIFI	ENPP1	27.8361	MOXD1 HIFI	BETA-ACTIN	20.2573	0.537292	0.689063		USP-PA10 HIFI	ENPP1	26.1367	USP-PA10 HIFI	BETA-ACTIN	19.0952
MOXD1 HIFI	ENPP1	27.9102	MOXD1 HIFI	BETA-ACTIN	20.2573	0.460175	0.726898		USP-PA10 HIFI	ENPP1	26.19	USP-PA10 HIFI	BETA-ACTIN	18.9973
