# Supplementary material for: H4K16ac activates the transcription of transposable elements and contributes to their cis-regulatory function
Source: Nat Struct Mol Biol. 2023 Jun 12;30(7):935–47. doi: 10.1038/s41594-023-01016-5 (PMC10352135; doi:10.1038/s41594-023-01016-5)
Supplement: Source Data Fig. 5 — RT–qPCR statistical source data. [file 41594_2023_1016_MOESM6_ESM.xlsx]

## Sheet: Fig 5d replicate well 1
F	FOV	WELL.LABEL	Class.Name	Nuclei.Intensity.wv1	Nuclei.Intensity.wv3	Organelles.Org.per.Cell.wv2	Organelles.Area.wv2	Organelles.Intensity.wv2	Percentage.Organelles.Org.per.Cell.wv2	Percentage.Organelles.Intensity.wv2
6048	25	A - 3	k16 positv	18264.4	2905.82	2	6.13945	10451.5	0.25	1306.44
7140	27	A - 3	k16 positv	11000.4	5000.05	5	7.3515	8201.42	0.625	1025.18
5752	24	A - 3	k16 positv	6526.7	5313.7	2	11.5527	13302.3	0.25	1662.79
1423	6	A - 3	k16 positv	7381.19	10735.1	2	12.0016	7930.96	0.25	991.371
6057	25	A - 3	k16 positv	14103.1	4712.29	2	8.96492	10706	0.25	1338.25
2333	12	A - 3	k16 positv	7340.82	8117.8	1	3.85531	7028.07	0.125	878.509
6146	25	A - 3	k16 positv	16851.4	4254.68	4	10.206	12758.1	0.5	1594.76
8044	29	A - 3	k16 positv	10027.6	2652.22	1	10.1928	8091.91	0.125	1011.49
2344	12	A - 3	k16 positv	10000.2	7337.08	1	4.88516	6233.96	0.125	779.245
5431	22	A - 3	k16 positv	7329.03	5863.95	3	7.73703	7048.38	0.375	881.047
5196	20	A - 3	k16 positv	11306.6	4242.24	1	3.67047	5705.22	0.125	713.153
8380	29	A - 3	k16 positv	12013.1	6369.64	4	13.3418	9605.84	0.5	1200.73
163	1	A - 3	k16 positv	6622.51	5458.71	2	5.4793	6189.55	0.25	773.694
389	1	A - 3	k16 positv	4536.06	4332.52	1	7.44656	6578.91	0.125	822.364
4140	16	A - 3	k16 positv	11952.9	8039.06	1	7.97469	6702.48	0.125	837.81
8272	29	A - 3	k16 positv	12134.7	8315.75	1	13.3087	10002.3	0.125	1250.29
7139	27	A - 3	k16 positv	9584.49	3143.68	2	11.4339	7104.71	0.25	888.089
6579	26	A - 3	k16 positv	8055.63	8539.35	2	5.94141	8514.19	0.25	1064.27
2539	12	A - 3	k16 positv	10216.2	2544.77	1	3.14234	5868.23	0.125	733.528
1561	6	A - 3	k16 positv	7933.05	10856	1	3.08953	8594.69	0.125	1074.34
5907	25	A - 3	k16 positv	8468.75	3612.17	1	5.96781	7302.33	0.125	912.791
456	3	A - 3	k16 positv	7868.25	10577.8	1	4.225	5981.83	0.125	747.729
2836	13	A - 3	k16 positv	7464.36	6287.24	2	12.3449	9379.96	0.25	1172.5
4845	20	A - 3	k16 positv	10737.5	5268.72	1	12.7806	12334.9	0.125	1541.86
4969	20	A - 3	k16 positv	13382.3	3635.98	1	15.923	7268.19	0.125	908.524
1914	11	A - 3	k16 positv	8251.95	9422.79	4	5.26145	7796.61	0.5	974.576
1859	11	A - 3	k16 positv	6988.36	5506.6	1	12.6222	11521.1	0.125	1440.13
7831	28	A - 3	k16 positv	9212.1	7635.38	4	8.35098	8642.61	0.5	1080.33
5878	25	A - 3	k16 positv	14341.5	4134.76	1	13.5464	9617.01	0.125	1202.13
5474	22	A - 3	k16 positv	8488.28	6548.81	1	11.7508	8417.35	0.125	1052.17
3366	14	A - 3	k16 positv	5742.84	6145.2	2	3.90813	9392.23	0.25	1174.03
5768	24	A - 3	k16 positv	6344.77	5062.17	1	9.92875	12183.6	0.125	1522.95
7825	28	A - 3	k16 positv	10077.5	7913.82	2	15.078	15232.4	0.25	1904.05
5901	25	A - 3	k16 positv	12382.4	4216.86	1	3.35359	7965.71	0.125	995.714
980	5	A - 3	k16 positv	6171.22	4059.58	1	11.3019	7575.45	0.125	946.931
6232	25	A - 3	k16 positv	11172.6	6743.03	9	5.66854	7421.77	1.125	927.722
1759	10	A - 3	k16 positv	5814.38	4293.65	3	9.52385	7211.41	0.375	901.426
3885	16	A - 3	k16 positv	14009	9572.13	1	13.652	11965.3	0.125	1495.66
7032	27	A - 3	k16 positv	10989.1	4199.78	1	9.98156	7142.32	0.125	892.79
1167	5	A - 3	k16 positv	5059.64	3591.97	2	5.88859	6320.97	0.25	790.121
6816	27	A - 3	k16 positv	15194.8	3447.18	3	4.17219	10264.6	0.375	1283.07
8520	31	A - 3	k16 positv	9145.43	6084.8	1	3.90813	5706.22	0.125	713.278
2315	12	A - 3	k16 positv	6929.68	2234.13	1	5.54531	5116.37	0.125	639.546
4066	16	A - 3	k16 positv	10988.7	7161.92	1	7.89547	7891.23	0.125	986.404
7783	28	A - 3	k16 positv	9158.76	7682.86	1	19.8311	10632	0.125	1329
4890	20	A - 3	k16 positv	16535.7	4381.16	4	5.87539	7902.74	0.5	987.842
1882	11	A - 3	k16 positv	8389.2	5062.35	2	13.1503	8000.26	0.25	1000.03
5366	20	A - 3	k16 positv	10185.4	3896.87	2	9.08375	8427.43	0.25	1053.43
1831	10	A - 3	k16 positv	6217.81	6003.72	1	6.36391	6548.85	0.125	818.606
2779	13	A - 3	k16 positv	7443.26	8668.55	2	15.7777	7677.43	0.25	959.679
7435	28	A - 3	k16 positv	7845.8	2025.82	1	7.78984	8504.92	0.125	1063.11
5035	20	A - 3	k16 positv	13530.3	3754.46	2	8.70086	9683.49	0.25	1210.44
5546	23	A - 3	k16 positv	5734.21	4585.04	1	3.93453	5210.64	0.125	651.33
8702	31	A - 3	k16 positv	10049.1	9359.18	4	6.64777	6529.74	0.5	816.218
1577	8	A - 3	k16 positv	12027.2	3229.87	1	3.08953	5827	0.125	728.375
6012	25	A - 3	k16 positv	17099.6	3153.84	2	9.54586	9195.93	0.25	1149.49
2954	13	A - 3	k16 positv	6235.96	7032.76	2	9.47984	6771.29	0.25	846.412
7830	28	A - 3	k16 positv	9376.38	9429.28	2	12.1601	8547.25	0.25	1068.41
5073	20	A - 3	k16 positv	12825.4	2563.43	2	16.0682	10330.3	0.25	1291.28
5919	25	A - 3	k16 positv	11733	6411.66	1	11.6452	12200.3	0.125	1525.04
3258	14	A - 3	k16 positv	6041.14	4095.56	2	11.051	8124.26	0.25	1015.53
1299	6	A - 3	k16 positv	13481	12589.2	2	6.93164	7674.39	0.25	959.299
2215	11	A - 3	k16 positv	7248.67	6425.56	2	6.40352	7851.64	0.25	981.455
3673	16	A - 3	k16 positv	7270.28	8289.07	1	4.09297	6963.12	0.125	870.39
8099	29	A - 3	k16 positv	10057.3	6898.95	2	13.2691	8608.87	0.25	1076.11
1932	11	A - 3	k16 positv	8055.97	4555.71	2	8.27836	7511.96	0.25	938.995
5669	24	A - 3	k16 positv	8198.66	5784.27	1	6.99766	6261.41	0.125	782.676
4612	19	A - 3	k16 positv	7935.28	10172.4	2	19.7519	6706.54	0.25	838.318
6966	27	A - 3	k16 positv	10015.1	5208.13	2	8.30477	7440.33	0.25	930.041
8647	31	A - 3	k16 positv	10629	4896.38	2	10.3248	6341.62	0.25	792.703
7293	27	A - 3	k16 positv	8412.78	4656.85	1	13.0447	8534.35	0.125	1066.79
1480	6	A - 3	k16 positv	11623.4	12859.4	3	8.70526	6747.75	0.375	843.469
5145	20	A - 3	k16 positv	9605.18	4794.57	2	10.2456	9541.75	0.25	1192.72
2265	11	A - 3	k16 positv	5290.32	2941.08	1	15.2364	8095.33	0.125	1011.92
8672	31	A - 3	k16 positv	8076.72	6310.25	1	9.18938	6043.23	0.125	755.403
4569	19	A - 3	k16 positv	9319.73	10864.3	1	16.0022	6357.77	0.125	794.722
1255	5	A - 3	k16 positv	8726.05	6502.26	2	9.42703	7495.43	0.25	936.928
7997	29	A - 3	k16 positv	10834.2	7079.9	2	7.73703	6779.09	0.25	847.386
6638	26	A - 3	k16 positv	6248.17	5438.99	1	9.37422	12469.8	0.125	1558.72
3054	13	A - 3	k16 positv	5662.28	6208.89	1	8.63484	5537.68	0.125	692.21
4832	19	A - 3	k16 positv	6494.63	6259.26	1	18.1675	9481.68	0.125	1185.21
3573	14	A - 3	k16 positv	6216.14	4667.64	1	5.01719	6291.56	0.125	786.445
353	1	A - 3	k16 positv	6599.54	5433.89	5	6.52762	7804.32	0.625	975.54
1035	5	A - 3	k16 positv	5453.31	5265.45	1	15.6853	8647.78	0.125	1080.97
4785	19	A - 3	k16 positv	8377.47	7993.3	2	6.50914	5656.65	0.25	707.081
6052	25	A - 3	k16 positv	18792.2	2444.48	4	8.08691	9386.43	0.5	1173.3
1206	5	A - 3	k16 positv	5816.29	3683.89	2	8.41039	5937.7	0.25	742.213
8304	29	A - 3	k16 positv	10043.7	8428.45	2	5.73016	7421.82	0.25	927.728
7581	28	A - 3	k16 positv	10468.4	7742.74	3	5.97661	7723.2	0.375	965.4
7343	28	A - 3	k16 positv	8984.43	6881.57	3	9.11896	8206.35	0.375	1025.79
939	5	A - 3	k16 positv	6333.12	5892.08	2	5.62453	6026.19	0.25	753.274
620	3	A - 3	k16 positv	6129.75	10514.6	1	9.13656	6544.83	0.125	818.103
1262	5	A - 3	k16 positv	6250.71	6829.49	2	9.03094	7193.1	0.25	899.138
305	1	A - 3	k16 positv	5673.81	4105.85	3	10.4217	6174.76	0.375	771.846
4103	16	A - 3	k16 positv	11935.3	7762.06	1	7.78984	6666.44	0.125	833.305
5958	25	A - 3	k16 positv	16972.5	7395.43	1	13.7312	9620.89	0.125	1202.61
4491	19	A - 3	k16 positv	8206.86	8617.11	2	11.5923	6282.79	0.25	785.349
1285	6	A - 3	k16 positv	13796.9	18158.7	4	4.25141	6311.98	0.5	788.997
2292	12	A - 3	k16 positv	8223.89	7508.07	2	10.4569	12512	0.25	1564
2091	11	A - 3	k16 positv	6743.09	5544.48	1	3.19516	6561.23	0.125	820.154
3553	14	A - 3	k16 positv	6477.02	3692.99	4	6.08664	7841.61	0.5	980.201
1168	5	A - 3	k16 positv	6256.03	3676.51	3	6.3199	5791.82	0.375	723.978
5065	20	A - 3	k16 positv	12974.7	5253.6	4	6.91844	9942.8	0.5	1242.85
5184	20	A - 3	k16 positv	10335.5	3937.39	4	8.37078	7755.62	0.5	969.452
5470	22	A - 3	k16 positv	5995	5263.17	3	7.25292	7061.59	0.375	882.699
2432	12	A - 3	k16 positv	7785.52	2350.15	1	7.07688	5147.44	0.125	643.431
4038	16	A - 3	k16 positv	11666.2	2790.88	1	10.0872	8652.15	0.125	1081.52
2678	12	A - 3	k16 positv	8913.77	6718.32	2	5.36047	7555.3	0.25	944.413
400	3	A - 3	k16 positv	7877.09	8517.62	1	3.96094	6576.45	0.125	822.057
5047	20	A - 3	k16 positv	12500.5	4282.65	1	8.45	8087.4	0.125	1010.92
4860	20	A - 3	k16 positv	12777.6	4556.26	1	4.40984	13004.3	0.125	1625.54
8524	31	A - 3	k16 positv	9178.08	3351.17	2	4.2382	5957.54	0.25	744.693
2065	11	A - 3	k16 positv	6012.87	4432.06	1	5.43969	8006.68	0.125	1000.84
3816	16	A - 3	k16 positv	10475.6	7771.07	3	10.0344	7262.63	0.375	907.829
5621	24	A - 3	k16 positv	5928.5	8419.05	4	4.18539	6622.15	0.5	827.769
5765	24	A - 3	k16 positv	6072.82	3034.9	1	9.69109	5529.21	0.125	691.151
7211	27	A - 3	k16 positv	11860.5	3361.3	2	10.4305	8244.93	0.25	1030.62
7426	28	A - 3	k16 positv	8843.87	9203.31	2	5.28125	6294.21	0.25	786.777
108	1	A - 3	k16 positv	6044.54	8067.72	2	6.53555	8909.01	0.25	1113.63
545	3	A - 3	k16 positv	6398.93	4960.84	3	7.85146	7648.02	0.375	956.003
2005	11	A - 3	k16 positv	6331.67	5834.55	3	5.80938	7789.31	0.375	973.664
3886	16	A - 3	k16 positv	8219.91	8969.94	1	14.2594	10491.7	0.125	1311.46
8348	29	A - 3	k16 positv	13621.7	3352.43	2	10.6417	10575.5	0.25	1321.93
4899	20	A - 3	k16 positv	14724.9	3953.36	1	7.86906	8449.8	0.125	1056.22
181	1	A - 3	k16 positv	6667.66	5663.48	1	15.923	15783.3	0.125	1972.92
492	3	A - 3	k16 positv	7106.47	6795.21	1	6.12625	8448.85	0.125	1056.11
1244	5	A - 3	k16 positv	6293.51	4793.52	1	9.05734	6427.25	0.125	803.407
436	3	A - 3	k16 positv	6732.23	5876.98	1	4.85875	7776.39	0.125	972.049
6099	25	A - 3	k16 positv	17772.2	3792.15	4	5.46609	10289.5	0.5	1286.19
2571	12	A - 3	k16 positv	12453.6	2300.47	2	5.28125	8254.12	0.25	1031.76
2073	11	A - 3	k16 positv	6625.14	9031.85	4	7.23531	8175.66	0.5	1021.96
8159	29	A - 3	k16 positv	11194.1	7748.87	1	9.87594	9128.79	0.125	1141.1
4601	19	A - 3	k16 positv	7269.58	5777.49	1	10.3513	5859.13	0.125	732.392
5921	25	A - 3	k16 positv	11752.6	5534.81	1	11.9356	6939.85	0.125	867.481
3077	13	A - 3	k16 positv	7500.32	7677.6	2	6.42992	8245.04	0.25	1030.63
7712	28	A - 3	k16 positv	10201.8	8088.45	2	12.9391	8539.77	0.25	1067.47
3204	13	A - 3	k16 positv	6459.31	5686.03	1	5.17563	7058.76	0.125	882.345
5504	22	A - 3	k16 positv	4700.64	5142.69	1	16.1078	5736.08	0.125	717.009
3724	16	A - 3	k16 positv	10612.4	7365.75	1	5.20203	6928.2	0.125	866.025
5800	25	A - 3	k16 positv	19587.1	2340.35	1	8.10672	11847.7	0.125	1480.96
4944	20	A - 3	k16 positv	13792.1	2525.62	2	10.2588	9411.65	0.25	1176.46
3034	13	A - 3	k16 positv	6969.33	6097.04	2	4.33063	6177.3	0.25	772.162
3734	16	A - 3	k16 positv	8789.93	8597.64	1	3.67047	6017.37	0.125	752.171
3581	14	A - 3	k16 positv	7957.81	5717.04	1	4.93797	7195.01	0.125	899.376
1520	6	A - 3	k16 positv	9687.97	6728.82	2	13.8765	12678	0.25	1584.75
4233	16	A - 3	k16 positv	9607.92	8373.58	2	9.11016	11699.1	0.25	1462.39
3600	14	A - 3	k16 positv	6740.41	4221.59	2	4.87195	6386.69	0.25	798.336
1541	6	A - 3	k16 positv	12114	11393.7	2	6.82602	7261.52	0.25	907.69
8596	31	A - 3	k16 positv	7771.88	7469.05	1	8.89891	5179.42	0.125	647.428
6275	25	A - 3	k16 positv	9719.62	8169.62	3	8.22995	6339.66	0.375	792.457
2366	12	A - 3	k16 positv	6907.57	8874.46	3	6.59276	7646.05	0.375	955.757
5818	25	A - 3	k16 positv	14434	5051.13	2	8.97813	8499.81	0.25	1062.48
1808	10	A - 3	k16 positv	5673.5	3753.43	2	5.43969	5661.92	0.25	707.74
8364	29	A - 3	k16 positv	12018.7	11080.8	1	5.80938	8334	0.125	1041.75
3556	14	A - 3	k16 positv	7765.62	5724.55	5	8.80384	7558.31	0.625	944.788
6090	25	A - 3	k16 positv	18106.8	2758.06	3	7.84266	11313.8	0.375	1414.23
705	3	A - 3	k16 positv	6183.68	5825.5	3	8.25635	6769.56	0.375	846.195
4714	19	A - 3	k16 positv	7754.52	8702.49	1	14.0745	6558.81	0.125	819.851
1319	6	A - 3	k16 positv	8382.35	10271.3	1	15.3684	11559.4	0.125	1444.92
3537	14	A - 3	k16 positv	7327.31	5087.71	4	6.51574	9872.15	0.5	1234.02
5349	20	A - 3	k16 positv	6874.48	5277.14	3	7.26172	8474.22	0.375	1059.28
5292	20	A - 3	k16 positv	11957.6	4761.88	1	3.11594	9898.74	0.125	1237.34
6737	26	A - 3	k16 positv	5951.9	2245.22	1	3.08953	8295.44	0.125	1036.93
2615	12	A - 3	k16 positv	8841.27	10285.3	1	3.16875	8714.4	0.125	1089.3
6229	25	A - 3	k16 positv	17424.5	7883.13	1	10.0608	9364.64	0.125	1170.58
2774	13	A - 3	k16 positv	6551.28	6442.65	1	4.91156	5801.85	0.125	725.232
8575	31	A - 3	k16 positv	10056.5	8294.61	4	10.0476	8146.44	0.5	1018.3
5244	20	A - 3	k16 positv	7890	3893.43	3	9.82312	7255.22	0.375	906.902
5405	22	A - 3	k16 positv	7345.51	6207.02	3	9.16297	8550.91	0.375	1068.86
5648	24	A - 3	k16 positv	6039	6496.08	3	7.15609	6421.72	0.375	802.715
7241	27	A - 3	k16 positv	11151	4365.76	4	8.39059	9114.68	0.5	1139.34
4912	20	A - 3	k16 positv	12330.3	5755.3	1	6.02062	7307.8	0.125	913.475
3201	13	A - 3	k16 positv	6346.15	5066.55	2	9.75711	6026.36	0.25	753.295
6559	26	A - 3	k16 positv	9035.27	8043.04	2	5.915	6539.5	0.25	817.438
2829	13	A - 3	k16 positv	9478.62	7072.95	1	5.94141	7538.78	0.125	942.348
3345	14	A - 3	k16 positv	9146.88	2964.59	1	5.78297	8450.91	0.125	1056.36
5394	22	A - 3	k16 positv	5454.76	5534.02	4	11.9224	8776.06	0.5	1097.01
3299	14	A - 3	k16 positv	7331.75	5509.02	3	5.56292	6580.31	0.375	822.538
6532	26	A - 3	k16 positv	8747.58	7150.87	2	7.68422	10629.5	0.25	1328.69
2274	12	A - 3	k16 positv	8764.87	2679.09	2	3.60445	6874.63	0.25	859.329
5107	20	A - 3	k16 positv	10841	3885.49	1	6.04703	7341.04	0.125	917.63
2235	11	A - 3	k16 positv	6802.9	4905.88	3	7.08568	9393.05	0.375	1174.13
3318	14	A - 3	k16 positv	8520.81	7499.41	3	7.98349	7836.63	0.375	979.578
6137	25	A - 3	k16 positv	7557.86	5508.76	1	3.8025	6171.06	0.125	771.382
2379	12	A - 3	k16 positv	8644.4	13743	1	3.85531	5331.66	0.125	666.457
549	3	A - 3	k16 positv	7228.28	6348.74	2	11.4867	13367.4	0.25	1670.92
7919	28	A - 3	k16 positv	8064.19	1924.2	2	7.43336	6940.8	0.25	867.599
2180	11	A - 3	k16 positv	6466.9	5724.84	5	7.87434	8009.61	0.625	1001.2
6398	26	A - 3	k16 positv	8339.9	9315.78	1	4.72672	6340.25	0.125	792.531
6500	26	A - 3	k16 positv	8156.69	3152.51	3	5.81818	8188.25	0.375	1023.53
3781	16	A - 3	k16 positv	11291.7	6953.92	1	6.73359	7467.55	0.125	933.444
4863	20	A - 3	k16 positv	17698.9	5072.76	2	4.77953	7482.46	0.25	935.307
727	3	A - 3	k16 positv	9829.17	5996.95	2	8.78008	7342.99	0.25	917.874
8622	31	A - 3	k16 positv	10678.1	2202.91	2	11.0642	6183.41	0.25	772.927
8222	29	A - 3	k16 positv	11294.9	6163.04	2	11.8828	9796.31	0.25	1224.54
637	3	A - 3	k16 positv	8006.95	6309.16	2	5.20203	7482.59	0.25	935.324
4665	19	A - 3	k16 positv	8212.79	7244.51	1	10.2192	7129.9	0.125	891.237
4348	19	A - 3	k16 positv	7632.54	7677.22	2	8.4368	5427.94	0.25	678.493
7972	29	A - 3	k16 positv	8685.73	5853.73	1	5.80938	7567.18	0.125	945.897
1471	6	A - 3	k16 positv	12161.8	8325.71	2	5.65094	6247.41	0.25	780.926
2394	12	A - 3	k16 positv	8512.17	2281.12	1	4.48906	10022.6	0.125	1252.82
92	1	A - 3	k16 positv	6522.98	7055.19	2	6.40352	6478.72	0.25	809.841
7003	27	A - 3	k16 positv	9524.57	5318.08	1	13.3352	9109.41	0.125	1138.68
4135	16	A - 3	k16 positv	12323.9	6488.71	4	5.12941	6948.17	0.5	868.522
7339	28	A - 3	k16 positv	8131.94	9758.74	2	6.40352	6945.37	0.25	868.171
4820	19	A - 3	k16 positv	8355.9	6650.86	2	8.74047	5434.06	0.25	679.258
7959	29	A - 3	k16 positv	9488.76	9754.62	2	6.66758	6704.6	0.25	838.075
3509	14	A - 3	k16 positv	8101.81	5256.78	2	5.57172	7642.35	0.25	955.294
2385	12	A - 3	k16 positv	8210.76	5834.29	1	3.48563	6855.83	0.125	856.979
3099	13	A - 3	k16 positv	8690.27	7175.63	2	7.73703	8378.77	0.25	1047.35
7010	27	A - 3	k16 positv	10212.2	5203.39	3	4.48906	9010.94	0.375	1126.37
1820	10	A - 3	k16 positv	5646.92	4900.48	1	19.1181	15920.3	0.125	1990.03
231	1	A - 3	k16 positv	7769.92	8056.96	3	4.34823	6736.14	0.375	842.017
6036	25	A - 3	k16 positv	16818.1	3458.32	2	9.38742	12515.5	0.25	1564.43
6419	26	A - 3	k16 positv	9240.61	2175.83	1	3.19516	7156.39	0.125	894.549
7824	28	A - 3	k16 positv	9176.3	6665.62	2	8.4368	8784.21	0.25	1098.03
7819	28	A - 3	k16 positv	9751.91	4871.05	4	8.91871	6646.6	0.5	830.825
7202	27	A - 3	k16 positv	10428	4101.28	4	6.62797	7607.59	0.5	950.949
5668	24	A - 3	k16 positv	5933.28	4022.03	1	5.38687	5591.86	0.125	698.983
5811	25	A - 3	k16 positv	11014.8	2376.89	1	10.14	7231.93	0.125	903.992
4528	19	A - 3	k16 positv	8008.51	11783.3	2	15.1044	7719.41	0.25	964.926
2207	11	A - 3	k16 positv	8453	3473	4	6.61477	7688.84	0.5	961.105
7037	27	A - 3	k16 positv	12435.9	4267.77	4	10.2852	10435.8	0.5	1304.47
1523	6	A - 3	k16 positv	11877	2605.62	3	6.68078	7366.61	0.375	920.826
6323	25	A - 3	k16 positv	10139.4	5154.67	1	17.2169	6668.67	0.125	833.584
3155	13	A - 3	k16 positv	6539.03	7232.54	1	10.4305	8617.9	0.125	1077.24
3265	14	A - 3	k16 positv	6876.89	1990.46	4	5.25484	6460.73	0.5	807.591
833	3	A - 3	k16 positv	6187.18	5163.79	1	7.44656	5148.46	0.125	643.558
3260	14	A - 3	k16 positv	7804.01	7160.69	4	5.86219	8225.13	0.5	1028.14
4176	16	A - 3	k16 positv	14794.5	8218.01	4	11.1632	9707.06	0.5	1213.38
2600	12	A - 3	k16 positv	11879.7	2214.4	2	5.61133	5920.59	0.25	740.074
3890	16	A - 3	k16 positv	9210.07	2785.44	2	8.14633	9223.81	0.25	1152.98
5224	20	A - 3	k16 positv	8792.02	4523.84	1	4.17219	7917.45	0.125	989.681
3312	14	A - 3	k16 positv	7918.66	2460.09	2	8.78008	8722.7	0.25	1090.34
4981	20	A - 3	k16 positv	14827	3348.37	1	11.5923	9067.16	0.125	1133.39
8299	29	A - 3	k16 positv	10869.3	3037.7	3	10.3601	8441.1	0.375	1055.14
4100	16	A - 3	k16 positv	14607	6846.55	1	12.3845	15150.9	0.125	1893.86
6169	25	A - 3	k16 positv	13292.9	2163.92	1	17.2961	10898.6	0.125	1362.33
860	3	A - 3	k16 positv	6757.75	4942.18	2	10.1136	7712.62	0.25	964.078
4084	16	A - 3	k16 positv	8842.77	9593.57	1	13.6256	13209.5	0.125	1651.18
3810	16	A - 3	k16 positv	11324.3	10849.2	1	18.6164	9816.48	0.125	1227.06
6745	26	A - 3	k16 positv	7547.25	7572.27	1	6.97125	8870.67	0.125	1108.83
6415	26	A - 3	k16 positv	8779.05	10002.2	2	9.74391	7310.87	0.25	913.859
3843	16	A - 3	k16 positv	10026.5	7493.73	2	8.91211	10606.4	0.25	1325.8
6443	26	A - 3	k16 positv	6684.66	9173.65	1	6.44313	9494.02	0.125	1186.75
7447	28	A - 3	k16 positv	9445.62	11135.8	1	3.35359	6304.7	0.125	788.088
2085	11	A - 3	k16 positv	7486.71	8438.12	3	8.32677	10425.3	0.375	1303.16
8553	31	A - 3	k16 positv	10522.2	6600.78	4	11.5263	6346.02	0.5	793.252
170	1	A - 3	k16 positv	7524.19	8645.1	4	10.0344	9734.25	0.5	1216.78
3444	14	A - 3	k16 positv	7110.46	6475.45	2	6.86562	6437.89	0.25	804.736
57	1	A - 3	k16 positv	7333.87	5857.19	2	8.8857	8325.44	0.25	1040.68
7536	28	A - 3	k16 positv	8624.46	10237.9	1	17.032	9777.15	0.125	1222.14
3540	14	A - 3	k16 positv	5154.52	4767.66	1	3.51203	7311.78	0.125	913.973
3565	14	A - 3	k16 positv	5553.53	4546.37	1	6.23187	5091.77	0.125	636.471
584	3	A - 3	k16 positv	5906.22	7807.45	2	7.93508	7914.03	0.25	989.253
1724	10	A - 3	k16 positv	6453.3	5338.01	1	4.96438	5564.69	0.125	695.586
5234	20	A - 3	k16 positv	10795.5	5884.27	4	7.39375	9392.49	0.5	1174.06
7014	27	A - 3	k16 positv	9824.57	3257.31	2	10.4305	8443.04	0.25	1055.38
7807	28	A - 3	k16 positv	8305.13	6026.16	3	9.84073	8504.27	0.375	1063.03
4630	19	A - 3	k16 positv	7422.01	7452.74	2	6.46953	6135.45	0.25	766.931
2408	12	A - 3	k16 positv	5531.14	7547.06	1	8.26516	6212.53	0.125	776.567
4121	16	A - 3	k16 positv	11572.6	4710.35	1	9.98156	12957	0.125	1619.62
1401	6	A - 3	k16 positv	6976.25	9074.72	3	6.78641	6682.51	0.375	835.314
4485	19	A - 3	k16 positv	8625.1	1981.7	2	5.65094	5317.19	0.25	664.649
1286	6	A - 3	k16 positv	9236.69	2214.17	2	5.54531	5651.02	0.25	706.377
3382	14	A - 3	k16 positv	6132.45	5821.65	3	8.05391	9202.3	0.375	1150.29
4159	16	A - 3	k16 positv	11287.5	2883.83	1	10.4041	5754.42	0.125	719.303
1847	11	A - 3	k16 positv	7323.28	4010.59	1	10.8002	11328.1	0.125	1416.01
4339	17	A - 3	k16 positv	6183.02	7084.28	1	9.47984	7027.15	0.125	878.394
1886	11	A - 3	k16 positv	7281.01	4681.32	1	10.4041	9988.65	0.125	1248.58
8073	29	A - 3	k16 positv	12028.3	5169.77	1	13.0711	8092.62	0.125	1011.58
8682	31	A - 3	k16 positv	8315.2	2504.54	1	3.96094	5688.51	0.125	711.064
8412	29	A - 3	k16 positv	7408.8	2295.66	1	4.01375	8294.28	0.125	1036.78
8706	31	A - 3	k16 positv	8763.71	3870.7	1	19.4878	5671.42	0.125	708.927
1393	6	A - 3	k16 positv	7124.7	2907.42	2	10.5229	8253.62	0.25	1031.7
7617	28	A - 3	k16 positv	10255.7	4809.59	3	10.8002	10973.5	0.375	1371.69
5413	22	A - 3	k16 positv	7177.24	5699.78	6	7.15609	9552.17	0.75	1194.02
3042	13	A - 3	k16 positv	5857.19	6377.14	1	4.96438	11422.9	0.125	1427.86
2189	11	A - 3	k16 positv	8791.72	8263.8	3	8.36198	7177.14	0.375	897.143
7541	28	A - 3	k16 positv	7942.56	6459.45	3	3.75849	8451.74	0.375	1056.47
5418	22	A - 3	k16 positv	6661.96	5125.16	3	7.71943	8136.02	0.375	1017
3614	14	A - 3	k16 positv	7773.49	7092.2	3	7.63141	6358.29	0.375	794.786
14	1	A - 3	k16 positv	6276.44	8920.98	2	4.51547	6953.2	0.25	869.15
6676	26	A - 3	k16 positv	6801.72	5853.79	3	6.02943	9047.01	0.375	1130.88
816	3	A - 3	k16 positv	9062.36	10860.8	1	4.70031	8384.74	0.125	1048.09
404	3	A - 3	k16 positv	6562.98	10173.3	3	5.95901	7238	0.375	904.75
1879	11	A - 3	k16 positv	7502.29	4431.76	3	5.88859	7254.41	0.375	906.802
1209	5	A - 3	k16 positv	5794.64	4613.63	5	8.48697	6534.72	0.625	816.841
3754	16	A - 3	k16 positv	8935.25	7381.04	1	6.39031	6835.52	0.125	854.441
665	3	A - 3	k16 positv	8503.65	5335.65	2	3.65727	6506.82	0.25	813.353
6907	27	A - 3	k16 positv	11303.5	5791.06	1	5.65094	8486.75	0.125	1060.84
3320	14	A - 3	k16 positv	9082.06	2963.74	1	10.1928	13369.9	0.125	1671.24
7994	29	A - 3	k16 positv	8765.22	5786.93	2	5.9018	7617.69	0.25	952.211
5123	20	A - 3	k16 positv	10669.8	4908.86	1	9.13656	8065.93	0.125	1008.24
7322	28	A - 3	k16 positv	11117.4	10135.9	4	7.41355	9307.63	0.5	1163.45
7361	28	A - 3	k16 positv	10977.7	6785	1	12.6486	8281.62	0.125	1035.2
3271	14	A - 3	k16 positv	7070.76	6445.77	2	3.88172	6655.96	0.25	831.995
4738	19	A - 3	k16 positv	7829.64	6800.32	2	8.72727	5754.13	0.25	719.266
1629	8	A - 3	k16 positv	8996.23	6019.71	2	4.225	5783.42	0.25	722.928
5465	22	A - 3	k16 positv	6358.93	5255.94	1	9.16297	7033.57	0.125	879.197
7103	27	A - 3	k16 positv	9989.3	2971.7	3	5.38687	7930.63	0.375	991.329
657	3	A - 3	k16 positv	8338.22	9139.68	2	7.27492	7075.52	0.25	884.44
5849	25	A - 3	k16 positv	10496.2	8463.56	1	9.95516	7220.45	0.125	902.556
6474	26	A - 3	k16 positv	8816.77	6327.53	3	5.23724	6192.39	0.375	774.049
6765	26	A - 3	k16 positv	4924.13	3722.28	2	8.0143	5817.26	0.25	727.158
3745	16	A - 3	k16 positv	9072.93	11484.2	1	4.25141	6830.43	0.125	853.804
6971	27	A - 3	k16 positv	11301.9	3495.09	2	6.37711	8294.95	0.25	1036.87
519	3	A - 3	k16 positv	7798.38	5595.33	1	7.63141	8396.94	0.125	1049.62
3062	13	A - 3	k16 positv	8821.39	9343.93	1	12.0412	8072.43	0.125	1009.05
6265	25	A - 3	k16 positv	14187.4	4714.53	1	3.32719	7437.85	0.125	929.731
4435	19	A - 3	k16 positv	8677.36	7091.36	1	17.7186	6653.08	0.125	831.635
6838	27	A - 3	k16 positv	17097.9	2048.16	4	7.01086	9170.91	0.5	1146.36
5367	20	A - 3	k16 positv	8743.96	3297.67	1	13.4408	7131.15	0.125	891.393
1100	5	A - 3	k16 positv	6349.43	4423.82	1	10.1136	5980.78	0.125	747.598
2176	11	A - 3	k16 positv	7270.36	4289.23	4	6.91184	6914.23	0.5	864.278
6895	27	A - 3	k16 positv	14528.4	2045.05	2	6.72039	10804.1	0.25	1350.51
4866	20	A - 3	k16 positv	15323.6	2764.95	2	7.78984	9761.5	0.25	1220.19
1440	6	A - 3	k16 positv	7540	7108.28	1	10.3248	6846.07	0.125	855.758
3761	16	A - 3	k16 positv	10823.3	11653.8	3	10.3424	10738.3	0.375	1342.29
6567	26	A - 3	k16 positv	6851.29	7171.82	2	7.40695	7497.02	0.25	937.127
7396	28	A - 3	k16 positv	7317.47	2101.83	2	10.1664	8357.95	0.25	1044.74
2531	12	A - 3	k16 positv	9067.55	4941.92	1	18.1411	9407.05	0.125	1175.88
5013	20	A - 3	k16 positv	11539.1	3428.39	1	3.59125	7373.12	0.125	921.64
7584	28	A - 3	k16 positv	8799.98	7439.96	4	6.3573	7859.22	0.5	982.402
5086	20	A - 3	k16 positv	11212.3	5613.71	1	5.96781	8158.61	0.125	1019.83
2572	12	A - 3	k16 positv	9611.35	10410.7	1	11.6188	7352.93	0.125	919.116
4920	20	A - 3	k16 positv	13131.6	2063.88	1	8.66125	10184.9	0.125	1273.11
5131	20	A - 3	k16 positv	13054	4506.39	1	9.21578	7005.01	0.125	875.626
3007	13	A - 3	k16 positv	5809.39	6737.62	3	9.77911	9026.84	0.375	1128.35
3808	16	A - 3	k16 positv	11414.4	4665.62	2	7.67102	9617.55	0.25	1202.19
2021	11	A - 3	k16 positv	6486.72	5723.7	4	7.31453	8213.27	0.5	1026.66
2391	12	A - 3	k16 positv	9306.2	5686.48	1	8.52922	14234.8	0.125	1779.35
116	1	A - 3	k16 positv	6524.97	6096.56	2	15.6589	11933.3	0.25	1491.66
4016	16	A - 3	k16 positv	12184.6	2436.06	1	5.09641	10613	0.125	1326.63
2153	11	A - 3	k16 positv	8168.45	5894.8	2	5.62453	7841.5	0.25	980.187
6133	25	A - 3	k16 positv	9054.61	5123.73	2	14.4178	10923.8	0.25	1365.47
5231	20	A - 3	k16 positv	9585.75	2977.67	1	3.56484	7171.03	0.125	896.379
7267	27	A - 3	k16 positv	9613.51	6018.66	3	9.79672	8924.89	0.375	1115.61
2792	13	A - 3	k16 positv	6561.32	4850.51	1	3.38	6016.84	0.125	752.104
7224	27	A - 3	k16 positv	12642.5	4434.05	2	5.30766	8017.83	0.25	1002.23
1058	5	A - 3	k16 positv	5415.2	4469.06	2	5.17563	6887.4	0.25	860.925
2149	11	A - 3	k16 positv	7486.45	5574.36	3	7.10328	8251.8	0.375	1031.48
1264	5	A - 3	k16 positv	5655.75	6359.19	1	14.3386	6412.16	0.125	801.52
8500	31	A - 3	k16 positv	8883.97	2120.47	1	4.38344	5900.64	0.125	737.58
6469	26	A - 3	k16 positv	5992.61	8252.19	1	3.64406	5878	0.125	734.75
7649	28	A - 3	k16 positv	9714.52	9913.43	1	16.9792	10688	0.125	1336
1547	6	A - 3	k16 positv	10806.7	4672.88	6	6.7776	7954.13	0.75	994.266
6597	26	A - 3	k16 positv	6857.42	6963.96	2	3.40641	8524.79	0.25	1065.6
660	3	A - 3	k16 positv	7954.89	6390.98	3	7.40255	6808.53	0.375	851.066
2540	12	A - 3	k16 positv	5296.89	8038.52	2	7.96148	9204.36	0.25	1150.54
2849	13	A - 3	k16 positv	6570.56	5207.55	1	14.8403	11700.4	0.125	1462.55
4793	19	A - 3	k16 positv	8320.3	7948.25	1	10.4569	5346.67	0.125	668.334
5130	20	A - 3	k16 positv	14919.5	5902.07	1	14.9987	12453.8	0.125	1556.72
7770	28	A - 3	k16 positv	10447.5	2119.04	1	6.25828	11719	0.125	1464.87
6772	27	A - 3	k16 positv	12501.9	2698.03	1	4.35703	8658.45	0.125	1082.31
7573	28	A - 3	k16 positv	9791.79	6165.09	6	6.76	7723.76	0.75	965.47
6873	27	A - 3	k16 positv	12866	3644.81	1	5.73016	6785.87	0.125	848.234
8437	29	A - 3	k16 positv	11634.5	2741.25	1	13.9425	10570.1	0.125	1321.27
5513	23	A - 3	k16 positv	7421.8	5845	1	13.9689	8412.09	0.125	1051.51
1199	5	A - 3	k16 positv	6889.31	5168.04	3	10.6417	8362.53	0.375	1045.32
842	3	A - 3	k16 positv	9557.78	7471.19	1	4.59469	5072.25	0.125	634.032
3193	13	A - 3	k16 positv	8759.01	8990.86	2	12.9259	14595.4	0.25	1824.43
5343	20	A - 3	k16 positv	10919.2	3919.09	2	11.1566	6102.7	0.25	762.837
5990	25	A - 3	k16 positv	14776.7	3198.94	4	8.0077	9422.82	0.5	1177.85
2981	13	A - 3	k16 positv	7239.83	5489.35	4	7.26172	10459.2	0.5	1307.41
432	3	A - 3	k16 positv	7595.6	6191.38	2	4.6607	6625.11	0.25	828.139
6864	27	A - 3	k16 positv	10093.7	2021.93	1	10.8794	10454.8	0.125	1306.85
4340	17	A - 3	k16 positv	6200	5957.54	1	16.2927	5152.41	0.125	644.051
6098	25	A - 3	k16 positv	8604.27	5226.52	2	7.71063	7639.23	0.25	954.904
2726	12	A - 3	k16 positv	11087.4	9538.67	2	12.6354	8417.51	0.25	1052.19
5982	25	A - 3	k16 positv	14287.2	2109.21	2	5.4925	9139.47	0.25	1142.43
6092	25	A - 3	k16 positv	17937.3	2733.56	1	9.87594	9431.07	0.125	1178.88
4068	16	A - 3	k16 positv	9501.11	8439.91	3	7.97469	7767.58	0.375	970.947
8632	31	A - 3	k16 positv	9457.15	6458.77	3	6.31109	5922.67	0.375	740.334
7723	28	A - 3	k16 positv	9738.79	4536.96	4	5.65754	8659.94	0.5	1082.49
5972	25	A - 3	k16 positv	19255.5	1896.66	3	10.1048	9832.92	0.375	1229.11
3420	14	A - 3	k16 positv	6270.16	5932.7	3	7.75464	8473.71	0.375	1059.21
1263	5	A - 3	k16 positv	5927.24	6303.72	1	13.6256	9778.66	0.125	1222.33
2351	12	A - 3	k16 positv	6806.63	6879.3	1	6.89203	7347.7	0.125	918.462
5807	25	A - 3	k16 positv	10559	7758.69	1	11.0906	11000.2	0.125	1375.03
6956	27	A - 3	k16 positv	12543.1	5105.62	1	5.14922	7518.71	0.125	939.839
8504	31	A - 3	k16 positv	8080.84	7660.39	1	7.34094	6214.19	0.125	776.774
5564	23	A - 3	k16 positv	8517.28	7858.48	1	8.81969	6040.23	0.125	755.028
5051	20	A - 3	k16 positv	10536.1	5051.33	1	9.24219	9293.69	0.125	1161.71
6167	25	A - 3	k16 positv	15060.6	2978.41	1	4.88516	10187.4	0.125	1273.42
3986	16	A - 3	k16 positv	15732.2	2511.07	1	5.54531	9611.27	0.125	1201.41
6733	26	A - 3	k16 positv	5911.48	4354.12	1	14.7083	10219.8	0.125	1277.48
6026	25	A - 3	k16 positv	18125.9	1886.36	1	5.38687	9529.2	0.125	1191.15
197	1	A - 3	k16 positv	7170.44	7987.24	1	8.95172	7423.4	0.125	927.925
6529	26	A - 3	k16 positv	6878.59	6726.52	2	7.03727	8733.79	0.25	1091.72
8422	29	A - 3	k16 positv	11833.6	2936.93	2	9.51945	13934.9	0.25	1741.86
859	3	A - 3	k16 positv	8229.01	1980.77	2	10.3777	5615.46	0.25	701.933
6936	27	A - 3	k16 positv	9529.35	3356.66	1	9.47984	8271.87	0.125	1033.98
4287	17	A - 3	k16 positv	11763.3	8407.54	2	5.0568	6722.39	0.25	840.299
3983	16	A - 3	k16 positv	13184.4	8599.34	2	8.83289	9531.81	0.25	1191.48
2056	11	A - 3	k16 positv	10257.8	7683.45	4	10.4305	9851.4	0.5	1231.43
3669	16	A - 3	k16 positv	11336.8	9410.18	1	8.23875	6178.31	0.125	772.289
8522	31	A - 3	k16 positv	8607.5	7805.39	1	7.78984	5933.67	0.125	741.708
4985	20	A - 3	k16 positv	11677.7	2396.67	2	4.39664	6548.47	0.25	818.559
8434	29	A - 3	k16 positv	16357.5	4054.1	3	6.76	9442.28	0.375	1180.29
3562	14	A - 3	k16 positv	7791.43	4954.98	2	7.64461	7967.36	0.25	995.92
7222	27	A - 3	k16 positv	11932.1	5556.94	2	5.17563	7803.91	0.25	975.489
2694	12	A - 3	k16 positv	7243.86	6091.97	1	10.5625	5261.72	0.125	657.714
6103	25	A - 3	k16 positv	18758.8	2789.87	3	10.7385	10374.7	0.375	1296.83
3622	16	A - 3	k16 positv	8439.63	7429.26	1	4.19859	6337.99	0.125	792.249
4080	16	A - 3	k16 positv	10126.6	1954.09	1	12.2525	7465.93	0.125	933.241
5494	22	A - 3	k16 positv	6519.24	4734.45	3	7.23531	7878.37	0.375	984.796
5802	25	A - 3	k16 positv	12037.4	3015.79	2	6.44313	8118.27	0.25	1014.78
1346	6	A - 3	k16 positv	11690.5	12354.4	1	5.75656	8021.38	0.125	1002.67
1073	5	A - 3	k16 positv	6098.04	4852.29	5	8.8725	6684.75	0.625	835.594
317	1	A - 3	k16 positv	7699.88	7034	4	6.19887	7722.47	0.5	965.308
3482	14	A - 3	k16 positv	7541.81	5207.97	2	8.42359	10383.3	0.25	1297.91
1042	5	A - 3	k16 positv	6497.76	4793.75	1	4.70031	5340.56	0.125	667.57
6407	26	A - 3	k16 positv	10284.8	7356.28	2	5.42648	7361.56	0.25	920.195
7124	27	A - 3	k16 positv	13410.6	1934.56	1	3.06312	6877.96	0.125	859.745
6349	25	A - 3	k16 positv	7611.15	2929.48	1	7.97469	7642.69	0.125	955.336
7391	28	A - 3	k16 positv	9759.07	10215.6	2	5.36047	8067.85	0.25	1008.48
1248	5	A - 3	k16 positv	5054.39	5405.09	1	7.52578	5778.57	0.125	722.321
5391	22	A - 3	k16 positv	8312.5	7270.94	3	6.05583	5746.33	0.375	718.292
2851	13	A - 3	k16 positv	6822.68	7162.12	2	4.06656	5844.63	0.25	730.578
361	1	A - 3	k16 positv	4317.58	2994.77	1	10.9322	7832.38	0.125	979.047
745	3	A - 3	k16 positv	6563.78	6491.34	1	4.43625	5585.27	0.125	698.159
7210	27	A - 3	k16 positv	9357.55	3181.16	1	13.9689	11787.9	0.125	1473.49
5691	24	A - 3	k16 positv	5545.67	2573.46	1	8.97813	10729.3	0.125	1341.16
3404	14	A - 3	k16 positv	5256.25	6697.13	1	8.58203	7011.62	0.125	876.452
285	1	A - 3	k16 positv	6902.52	5314.34	5	6.97125	8566.84	0.625	1070.86
4929	20	A - 3	k16 positv	14002.8	5907.72	1	9.00453	7898.99	0.125	987.373
3757	16	A - 3	k16 positv	8341.65	7344.35	3	8.41479	7402.35	0.375	925.294
4302	17	A - 3	k16 positv	7879.28	6190.64	1	10.272	5441.57	0.125	680.197
3146	13	A - 3	k16 positv	5448.16	5708.7	2	9.16297	8019.08	0.25	1002.38
3379	14	A - 3	k16 positv	7868.41	6104.18	2	6.11305	6688.64	0.25	836.08
7826	28	A - 3	k16 positv	9266.42	7543.59	7	7.41638	9831.83	0.875	1228.98
7004	27	A - 3	k16 positv	11255	4195.39	2	13.8633	9277.8	0.25	1159.73
4756	19	A - 3	k16 positv	7042.18	8577.81	2	10.9586	6025.53	0.25	753.191
8693	31	A - 3	k16 positv	8255.09	7880.89	1	6.57516	7917.07	0.125	989.634
3380	14	A - 3	k16 positv	4870.2	6367.24	1	11.6716	5089.76	0.125	636.219
3032	13	A - 3	k16 positv	6867.85	7566.31	2	7.6182	10816.1	0.25	1352.02
1162	5	A - 3	k16 positv	4207.1	4756.95	1	7.55219	6111.77	0.125	763.971
4045	16	A - 3	k16 positv	11374.6	11250.5	1	12.3053	18911.7	0.125	2363.96
8405	29	A - 3	k16 positv	15870.9	2211.4	1	11.6188	9093.02	0.125	1136.63
3234	14	A - 3	k16 positv	7940.88	5650.28	2	6.99766	7010.17	0.25	876.271
1071	5	A - 3	k16 positv	5260.29	4833.03	1	5.86219	5289.77	0.125	661.221
4249	16	A - 3	k16 positv	8193.65	2023.71	1	5.73016	8033.88	0.125	1004.24
8205	29	A - 3	k16 positv	8180.68	2641.8	2	4.07977	8471.62	0.25	1058.95
7342	28	A - 3	k16 positv	9437.38	8950.45	1	13.9953	9402.29	0.125	1175.29
3719	16	A - 3	k16 positv	9448.59	7578.87	2	10.3777	12040.2	0.25	1505.03
371	1	A - 3	k16 positv	6398.04	4626.84	1	9.42703	7894.82	0.125	986.853
6461	26	A - 3	k16 positv	9208.01	5461.37	4	11.6716	9607.95	0.5	1200.99
4746	19	A - 3	k16 positv	8464.17	8384.7	2	10.9718	5041.41	0.25	630.176
1692	10	A - 3	k16 positv	5426.85	5200.36	2	5.75656	5591.66	0.25	698.957
4626	19	A - 3	k16 positv	9044.25	7968.91	2	9.34781	6303.85	0.25	787.982
4324	17	A - 3	k16 positv	7194.02	5053.71	2	10.0344	5518.63	0.25	689.828
7388	28	A - 3	k16 positv	9522.07	2794.94	2	6.15266	7510.74	0.25	938.842
8721	31	A - 3	k16 positv	7096.17	3726.09	1	6.89203	5015.63	0.125	626.954
6627	26	A - 3	k16 positv	6941.23	5128.13	2	4.29102	6053.42	0.25	756.678
1174	5	A - 3	k16 positv	5968.59	4118.27	3	11.3899	8632.75	0.375	1079.09
4607	19	A - 3	k16 positv	7926.4	7817.3	2	5.94141	6289.37	0.25	786.172
2706	12	A - 3	k16 positv	7958.63	6092.5	3	9.34781	6690.39	0.375	836.299
936	5	A - 3	k16 positv	7387.28	6905.61	3	7.33214	6865.65	0.375	858.207
4533	19	A - 3	k16 positv	5915.6	5289.78	3	11.2931	6577.73	0.375	822.216
6713	26	A - 3	k16 positv	6114.85	6641.97	1	7.26172	8489.57	0.125	1061.2
7760	28	A - 3	k16 positv	11543	8492.5	3	6.84802	6802.88	0.375	850.36
356	1	A - 3	k16 positv	5418.64	5027.49	1	7.68422	6456.2	0.125	807.025
7073	27	A - 3	k16 positv	12759.7	4404.03	5	8.14369	7993.51	0.625	999.188
4947	20	A - 3	k16 positv	15133.3	2330.64	3	4.84995	8932.85	0.375	1116.61
5324	20	A - 3	k16 positv	9737.05	5941.46	1	9.34781	8057.17	0.125	1007.15
7107	27	A - 3	k16 positv	9525.53	5455.36	1	5.07	7448.67	0.125	931.084
2030	11	A - 3	k16 positv	7475.05	4685.23	5	5.48722	7712.33	0.625	964.041
6253	25	A - 3	k16 positv	15930.7	4200.45	2	5.14922	10711.6	0.25	1338.96
1425	6	A - 3	k16 positv	7243.79	7220.38	2	5.43969	8616.81	0.25	1077.1
3103	13	A - 3	k16 positv	5000.73	7645.34	1	14.0217	8258.55	0.125	1032.32
5414	22	A - 3	k16 positv	7988.14	6799.58	1	3.77609	8864.71	0.125	1108.09
6465	26	A - 3	k16 positv	10427.2	1911.04	2	9.63828	7263.98	0.25	907.997
1125	5	A - 3	k16 positv	6782.01	5805.11	1	16.6095	7422.88	0.125	927.86
6951	27	A - 3	k16 positv	8767.64	5939.05	1	9.21578	7390.77	0.125	923.846
2641	12	A - 3	k16 positv	9110.96	6309.51	1	9.24219	11817.9	0.125	1477.24
4130	16	A - 3	k16 positv	9539.67	6502.41	4	7.09668	11632.6	0.5	1454.08
3018	13	A - 3	k16 positv	7324.03	6241.78	3	10.2544	12922.8	0.375	1615.34
5151	20	A - 3	k16 positv	10917.9	3149.58	1	6.54875	6558.13	0.125	819.767
3038	13	A - 3	k16 positv	7769.32	7749.05	1	10.4041	13198.6	0.125	1649.82
7411	28	A - 3	k16 positv	9225.94	8582.9	3	7.69302	8271.55	0.375	1033.94
1899	11	A - 3	k16 positv	7695.09	4196.32	1	11.1698	11840.9	0.125	1480.12
3686	16	A - 3	k16 positv	10617.4	11761.2	1	15.5533	7442.26	0.125	930.282
3252	14	A - 3	k16 positv	7644.02	7795.08	3	8.84609	9367.74	0.375	1170.97
401	3	A - 3	k16 positv	7074.69	9355.04	2	9.83633	8997.16	0.25	1124.65
3346	14	A - 3	k16 positv	5199.96	6037.04	3	5.58052	6641.41	0.375	830.176
3782	16	A - 3	k16 positv	11706.2	8634.71	1	3.82891	7204.63	0.125	900.579
7906	28	A - 3	k16 positv	7681.7	7954.58	1	13.8633	7562.3	0.125	945.288
1828	10	A - 3	k16 positv	5327.67	1895.65	1	4.17219	5000.04	0.125	625.006
8290	29	A - 3	k16 positv	14572.9	4099.18	1	3.53844	8267.74	0.125	1033.47
2404	12	A - 3	k16 positv	5020.93	4814.04	1	8.60844	8116.57	0.125	1014.57
2444	12	A - 3	k16 positv	9452.33	4738.91	1	16.3983	12037.5	0.125	1504.69
7809	28	A - 3	k16 positv	9151.92	6869.86	1	10.9586	9907.26	0.125	1238.41
5505	23	A - 3	k16 positv	6368.58	4133.31	1	4.33063	16422.5	0.125	2052.81
4778	19	A - 3	k16 positv	8067.97	6678.83	4	11.7508	7961.29	0.5	995.162
263	1	A - 3	k16 positv	7347.31	5752.85	5	7.27756	8227.99	0.625	1028.5
6059	25	A - 3	k16 positv	12029.9	7093.84	2	9.04414	6934.4	0.25	866.8
2135	11	A - 3	k16 positv	7693.82	5388.42	5	5.38159	8362.86	0.625	1045.36
5068	20	A - 3	k16 positv	8598.46	4577.34	1	10.0344	6422.59	0.125	802.823
5011	20	A - 3	k16 positv	11048.4	6568.52	1	8.45	11920.6	0.125	1490.07
8469	29	A - 3	k16 positv	15280.2	1965.17	1	14.7875	8091.22	0.125	1011.4
5737	24	A - 3	k16 positv	4423.79	4293.67	1	4.70031	7357.99	0.125	919.749
7450	28	A - 3	k16 positv	9071.45	11245.6	2	5.66414	6600.06	0.25	825.008
6905	27	A - 3	k16 positv	8994.28	4517.47	3	5.44849	6889	0.375	861.124
288	1	A - 3	k16 positv	7032.7	6826.07	1	8.47641	11987.3	0.125	1498.42
3762	16	A - 3	k16 positv	10392	6535.72	2	8.33117	7714.84	0.25	964.354
1880	11	A - 3	k16 positv	6387.1	4586.17	3	10.8618	10070.5	0.375	1258.81
7179	27	A - 3	k16 positv	12162	5275.02	3	12.0765	8356.41	0.375	1044.55
6630	26	A - 3	k16 positv	7921.56	7853.05	2	7.31453	8077.31	0.25	1009.66
6927	27	A - 3	k16 positv	14839.6	3792.02	2	14.0745	9622.43	0.25	1202.8
1039	5	A - 3	k16 positv	5272.12	3896.81	1	3.93453	5827.32	0.125	728.414
4334	17	A - 3	k16 positv	7418.46	6747.68	1	12.1997	5849.14	0.125	731.143
2023	11	A - 3	k16 positv	5591.44	4563.54	2	7.31453	7833.5	0.25	979.187
627	3	A - 3	k16 positv	6552.45	6629.89	3	9.14536	9187.7	0.375	1148.46
8289	29	A - 3	k16 positv	12043.9	4136.34	4	10.3182	9634.85	0.5	1204.36
4516	19	A - 3	k16 positv	7982.48	10187	1	3.19516	5275.36	0.125	659.42
7737	28	A - 3	k16 positv	7893.09	6416.23	1	7.63141	8125.34	0.125	1015.67
6242	25	A - 3	k16 positv	18226.7	3041.35	1	15.6325	12179.6	0.125	1522.45
3178	13	A - 3	k16 positv	6475.52	6685.13	1	3.59125	6066.3	0.125	758.288
7144	27	A - 3	k16 positv	9029.05	6332.76	1	4.99078	6342.76	0.125	792.845
3441	14	A - 3	k16 positv	6791.88	4719.08	3	4.72672	6811.02	0.375	851.377
1185	5	A - 3	k16 positv	6099.07	3850.64	3	7.33214	8186.7	0.375	1023.34
1166	5	A - 3	k16 positv	8330.82	7148.81	1	19.7519	7688	0.125	961
3931	16	A - 3	k16 positv	10465.3	6961.53	1	5.70375	12389.1	0.125	1548.63
7461	28	A - 3	k16 positv	8699.89	8888.07	3	8.67885	10980.3	0.375	1372.54
7231	27	A - 3	k16 positv	9591.66	4150.41	2	4.2118	9402.54	0.25	1175.32
7360	28	A - 3	k16 positv	9350.41	6660.69	2	6.89203	8704.61	0.25	1088.08
6272	25	A - 3	k16 positv	14671.1	6492.1	2	6.11305	10728.8	0.25	1341.1
5555	23	A - 3	k16 positv	5414.01	4561.3	1	15.5797	6586.45	0.125	823.307
12	1	A - 3	k16 positv	6842.55	7697.38	1	6.49594	6017.25	0.125	752.157
6018	25	A - 3	k16 positv	16570.3	2279.84	2	9.80992	8801.11	0.25	1100.14
2337	12	A - 3	k16 positv	7416.46	1875.81	2	9.50625	7227.49	0.25	903.436
4127	16	A - 3	k16 positv	11850.4	6026.06	3	6.41672	11371.3	0.375	1421.41
4375	19	A - 3	k16 positv	9803.71	10550.6	1	5.83578	5809.13	0.125	726.141
246	1	A - 3	k16 positv	9768.86	8718.84	1	3.48563	5708.25	0.125	713.531
4645	19	A - 3	k16 positv	9101.31	6423.95	2	13.454	8989.82	0.25	1123.73
1156	5	A - 3	k16 positv	4940.92	3280.91	1	11.3811	5973.69	0.125	746.711
7509	28	A - 3	k16 positv	10125.5	9779.08	1	4.33063	7794.42	0.125	974.303
5040	20	A - 3	k16 positv	10636.2	2695.77	1	11.8564	7226.21	0.125	903.276
1529	6	A - 3	k16 positv	8962.7	4872.24	3	9.33021	5772.75	0.375	721.594
5951	25	A - 3	k16 positv	13432	5062.35	2	6.16586	10588.6	0.25	1323.57
3895	16	A - 3	k16 positv	9514.33	5724.13	1	4.83234	7636.25	0.125	954.531
7453	28	A - 3	k16 positv	7972.52	9253.12	1	7.49937	6380.89	0.125	797.611
3486	14	A - 3	k16 positv	10717.4	11317.7	1	12.7542	7233.53	0.125	904.191
6213	25	A - 3	k16 positv	9168.14	5829.32	2	11.117	12524.9	0.25	1565.61
5944	25	A - 3	k16 positv	13753	6240.22	1	5.4925	8412.56	0.125	1051.57
6071	25	A - 3	k16 positv	15462.3	2564.48	3	13.0359	9885.62	0.375	1235.7
4314	17	A - 3	k16 positv	6371.32	6003.65	3	9.25979	6738.88	0.375	842.361
1453	6	A - 3	k16 positv	9034.5	1911.85	3	8.97813	9297.08	0.375	1162.14
1128	5	A - 3	k16 positv	6084.41	5016.47	1	4.46266	5307.49	0.125	663.436
2878	13	A - 3	k16 positv	6767.8	6917	1	7.92188	6991.41	0.125	873.927
4277	17	A - 3	k16 positv	7033.98	5801.44	1	3.24797	5204.18	0.125	650.522
1098	5	A - 3	k16 positv	6269.1	4003.83	1	4.99078	5998.89	0.125	749.862
5021	20	A - 3	k16 positv	12913.7	3085.79	1	13.2559	9030.95	0.125	1128.87
4886	20	A - 3	k16 positv	17167.9	4432.24	1	5.96781	10502.3	0.125	1312.78
2028	11	A - 3	k16 positv	9247.19	5692.34	1	12.2525	15686.2	0.125	1960.78
7795	28	A - 3	k16 positv	8645.33	3629.85	1	16.3455	10506.8	0.125	1313.35
5286	20	A - 3	k16 positv	8892.18	2994.8	1	15.1044	8103.68	0.125	1012.96
7064	27	A - 3	k16 positv	10449	4393.3	3	9.62948	9302.93	0.375	1162.87
5984	25	A - 3	k16 positv	12072.1	6498.01	3	5.74776	8339.02	0.375	1042.38
7301	28	A - 3	k16 positv	8111.96	15157.6	1	6.41672	13442.6	0.125	1680.32
3774	16	A - 3	k16 positv	9665.35	7511.78	1	6.04703	8386.92	0.125	1048.36
338	1	A - 3	k16 positv	5481.86	4128.29	1	13.3616	5343.88	0.125	667.985
8312	29	A - 3	k16 positv	12514	3326.04	2	12.2261	8624.01	0.25	1078
4312	17	A - 3	k16 positv	12460.8	5457.56	4	10.0608	6584.67	0.5	823.083
5964	25	A - 3	k16 positv	9821.04	6317.35	2	9.49305	8173.3	0.25	1021.66
8055	29	A - 3	k16 positv	8185.46	10947	1	13.9689	8463.04	0.125	1057.88
6414	26	A - 3	k16 positv	9218.32	9340.02	2	10.074	7088.13	0.25	886.016
2141	11	A - 3	k16 positv	8372.84	5314.56	3	4.07536	6861.51	0.375	857.688
7076	27	A - 3	k16 positv	11538.7	3706.09	3	13.1151	11442.6	0.375	1430.32
1722	10	A - 3	k16 positv	6304.97	6564.72	4	7.13629	7071.41	0.5	883.926
4851	20	A - 3	k16 positv	15717	5575.25	1	3.11594	7666.61	0.125	958.326
5467	22	A - 3	k16 positv	7260.74	5885.02	2	3.60445	5731.86	0.25	716.483
1075	5	A - 3	k16 positv	5087.81	3952.86	1	15.5533	8226.93	0.125	1028.37
6743	26	A - 3	k16 positv	5384.7	4541.16	2	6.58836	8441.08	0.25	1055.13
1571	8	A - 3	k16 positv	15582.2	3639.63	2	7.1957	7511.53	0.25	938.942
6523	26	A - 3	k16 positv	8570.04	6775.51	2	12.3713	9595.82	0.25	1199.48
5409	22	A - 3	k16 positv	5342.01	4984.97	1	18.9333	16769.3	0.125	2096.16
7393	28	A - 3	k16 positv	7550.11	10691.8	3	4.94677	6633.3	0.375	829.162
1811	10	A - 3	k16 positv	5228	6152.22	1	5.07	10074.8	0.125	1259.35
1769	10	A - 3	k16 positv	6138.45	2356.91	2	13.9161	6566.75	0.25	820.844
1450	6	A - 3	k16 positv	8950.86	9705.32	1	3.69687	5805.86	0.125	725.733
4931	20	A - 3	k16 positv	15794	3867	2	8.92531	9554.56	0.25	1194.32
6935	27	A - 3	k16 positv	9203.54	5318.06	1	5.915	9135.37	0.125	1141.92
4511	19	A - 3	k16 positv	7372.8	7954.91	1	3.8025	6361.01	0.125	795.126
8691	31	A - 3	k16 positv	7681.36	7484.07	1	4.80594	6305.03	0.125	788.129
8589	31	A - 3	k16 positv	9149.55	5160.85	5	11.8722	7396.44	0.625	924.555
1160	5	A - 3	k16 positv	4291.78	4144.65	1	9.55906	5981.52	0.125	747.69
5938	25	A - 3	k16 positv	14614.5	2225.1	1	9.79672	9700.46	0.125	1212.56
1164	5	A - 3	k16 positv	5204.37	3544.3	3	6.3287	5429.44	0.375	678.68
3142	13	A - 3	k16 positv	6625.02	5756.05	2	5.96781	8553.69	0.25	1069.21
1777	10	A - 3	k16 positv	5225.84	5701.45	2	6.78641	9866.18	0.25	1233.27
1860	11	A - 3	k16 positv	8648.53	4537.96	2	11.2227	11650	0.25	1456.25
536	3	A - 3	k16 positv	6780.48	5649.63	3	4.57708	6845.29	0.375	855.661
8251	29	A - 3	k16 positv	10513.7	3312.68	3	10.2984	8350.26	0.375	1043.78
4664	19	A - 3	k16 positv	8247.2	8103.29	2	15.276	9960.36	0.25	1245.04
4059	16	A - 3	k16 positv	15418.8	5359.6	1	9.34781	8092.27	0.125	1011.53
6386	25	A - 3	k16 positv	8661.18	5949.56	1	6.91844	6364.63	0.125	795.579
1193	5	A - 3	k16 positv	4650.6	2869.57	2	8.05391	5939.92	0.25	742.49
2782	13	A - 3	k16 positv	8779.21	8773.94	1	11.1698	6428.08	0.125	803.51
6836	27	A - 3	k16 positv	11785.3	6527.75	1	10.6681	8419.09	0.125	1052.39
7689	28	A - 3	k16 positv	10220.6	7376.58	3	5.61573	8859.17	0.375	1107.4
2907	13	A - 3	k16 positv	7594.22	5579.04	5	7.49937	7855.2	0.625	981.9
6217	25	A - 3	k16 positv	12133.5	6400.08	1	18.8805	13556.8	0.125	1694.61
4571	19	A - 3	k16 positv	8861.8	6340.88	3	4.85875	6547.09	0.375	818.387
8022	29	A - 3	k16 positv	7684.87	6988.56	2	6.31109	6864.47	0.25	858.058
5260	20	A - 3	k16 positv	10237.8	5204.87	4	7.51918	6192	0.5	774
449	3	A - 3	k16 positv	7340.08	11001.7	1	15.1308	11105.7	0.125	1388.21
1531	6	A - 3	k16 positv	10904.3	3255.05	2	6.82602	5592.61	0.25	699.076
4815	19	A - 3	k16 positv	7552.39	4942.49	2	9.01773	5088.68	0.25	636.086
5826	25	A - 3	k16 positv	12571	3531.76	1	5.17563	7659.08	0.125	957.385
5294	20	A - 3	k16 positv	10653.2	4348.13	1	10.9322	7195.55	0.125	899.444
490	3	A - 3	k16 positv	7440.98	8480.85	2	7.30133	8678.91	0.25	1084.86
1241	5	A - 3	k16 positv	7959.66	4454.2	3	6.09104	7146.29	0.375	893.287
843	3	A - 3	k16 positv	5478.17	4426.79	1	12.1469	7182.55	0.125	897.819
127	1	A - 3	k16 positv	5786.39	6110.12	1	3.11594	6157.19	0.125	769.648
4363	19	A - 3	k16 positv	11359.9	15767.8	1	9.03094	5208.69	0.125	651.086
8047	29	A - 3	k16 positv	9216.23	7488.39	1	4.70031	6385.25	0.125	798.156
4276	17	A - 3	k16 positv	13821.7	5790.87	2	8.92531	6072.07	0.25	759.009
7542	28	A - 3	k16 positv	9470.08	10473	2	10.5889	6781.53	0.25	847.691
8140	29	A - 3	k16 positv	10603.1	5398.35	2	6.16586	6544.14	0.25	818.018
5626	24	A - 3	k16 positv	7003.34	6791.44	2	6.39031	7012.86	0.25	876.607
2896	13	A - 3	k16 positv	6261.45	5687.27	1	8.55562	19355.8	0.125	2419.47
4542	19	A - 3	k16 positv	9715.13	9662.63	4	14.3452	9530.13	0.5	1191.27
7323	28	A - 3	k16 positv	7799.09	8946.02	3	4.78833	6683.43	0.375	835.429
3295	14	A - 3	k16 positv	8765.78	5899.61	1	10.0872	11731.2	0.125	1466.4
20	1	A - 3	k16 positv	7529.44	7838.74	1	9.79672	6630.11	0.125	828.764
3399	14	A - 3	k16 positv	7975.6	6036.84	1	10.9586	8670.21	0.125	1083.78
3798	16	A - 3	k16 positv	11606	6236.9	4	8.62824	7465.64	0.5	933.205
461	3	A - 3	k16 positv	6661.63	8501.38	3	4.2338	7259.4	0.375	907.424
8413	29	A - 3	k16 positv	12373.4	1955.06	4	9.09695	7760.81	0.5	970.101
2941	13	A - 3	k16 positv	7348.64	7947.48	4	6.96465	8792.26	0.5	1099.03
2613	12	A - 3	k16 positv	11326.4	8404.88	2	9.80992	6027.99	0.25	753.499
3542	14	A - 3	k16 positv	6872.82	4731.37	1	6.86562	7301.97	0.125	912.746
91	1	A - 3	k16 positv	8143.12	7233.29	4	5.10961	6137.78	0.5	767.223
3602	14	A - 3	k16 positv	6363.7	4679.01	2	3.59125	7146.09	0.25	893.262
406	3	A - 3	k16 positv	6111.75	7056.5	3	5.86219	6393.97	0.375	799.246
1703	10	A - 3	k16 positv	6255.11	5862.62	3	5.14922	6637.56	0.375	829.695
7925	28	A - 3	k16 positv	9146.91	4190.15	2	4.85875	7757.35	0.25	969.669
2465	12	A - 3	k16 positv	8049.17	10199.1	2	3.96094	5845.8	0.25	730.725
3833	16	A - 3	k16 positv	11306.7	14033.8	1	5.67734	7565.15	0.125	945.644
916	5	A - 3	k16 positv	7041.53	6125.42	3	9.57667	7732.69	0.375	966.586
5104	20	A - 3	k16 positv	12351.7	4349.7	1	4.04016	6660.24	0.125	832.53
8092	29	A - 3	k16 positv	10511.3	11802.4	2	9.2818	8723.54	0.25	1090.44
4153	16	A - 3	k16 positv	10224.8	2239.5	1	8.55562	12249.7	0.125	1531.22
5695	24	A - 3	k16 positv	6230.53	5083.7	1	7.84266	5592.8	0.125	699.1
413	3	A - 3	k16 positv	6982.72	6277.62	1	6.07344	8642.21	0.125	1080.28
855	3	A - 3	k16 positv	8253.58	6020.32	1	13.2295	6136.02	0.125	767.002
6611	26	A - 3	k16 positv	6617.22	6245.45	1	10.6153	10418.4	0.125	1302.3
1236	5	A - 3	k16 positv	7594.68	5743.4	5	6.20547	6572.24	0.625	821.531
3613	14	A - 3	k16 positv	6489.4	5514.41	1	6.46953	6408.04	0.125	801.005
682	3	A - 3	k16 positv	8040.08	6058.45	3	5.15802	10523	0.375	1315.37
6617	26	A - 3	k16 positv	6922.65	7335.65	1	3.43281	7915	0.125	989.375
2081	11	A - 3	k16 positv	7236.97	6339.33	2	8.25195	7177.61	0.25	897.202
2743	13	A - 3	k16 positv	7224.53	13466.1	1	17.3489	7436.48	0.125	929.56
5703	24	A - 3	k16 positv	7336.33	7084.35	7	8.00109	9640.23	0.875	1205.03
4305	17	A - 3	k16 positv	11203.3	8028.18	2	16.1738	6338.11	0.25	792.264
1047	5	A - 3	k16 positv	5554.08	3616.34	1	11.9884	5263.34	0.125	657.918
4875	20	A - 3	k16 positv	15682.6	2152.82	1	9.16297	9892.22	0.125	1236.53
6926	27	A - 3	k16 positv	10659.8	4517.63	2	9.54586	9278.81	0.25	1159.85
3417	14	A - 3	k16 positv	8001.61	7521.81	5	9.76503	10325	0.625	1290.62
2148	11	A - 3	k16 positv	7096.21	4504.69	1	7.47297	6116.91	0.125	764.614
7954	29	A - 3	k16 positv	9253.91	12135.3	1	17.1905	7254.89	0.125	906.861
4067	16	A - 3	k16 positv	9404.71	6295.34	2	4.93797	8174.27	0.25	1021.78
1132	5	A - 3	k16 positv	4613.75	2950.21	1	10.5889	7107.56	0.125	888.445
7780	28	A - 3	k16 positv	7653.72	8168.54	1	6.20547	6387.41	0.125	798.427
1901	11	A - 3	k16 positv	8685.7	6464.01	2	5.58492	7364.67	0.25	920.584
4515	19	A - 3	k16 positv	8059.96	8957.86	2	11.896	6285.74	0.25	785.717
1217	5	A - 3	k16 positv	5111.8	3815.05	1	9.63828	5377.87	0.125	672.234
3550	14	A - 3	k16 positv	7370.99	4471.19	3	7.64021	9285.97	0.375	1160.75
7771	28	A - 3	k16 positv	7387.21	7003.6	3	5.75656	9221.1	0.375	1152.64
8209	29	A - 3	k16 positv	10540.5	11224.6	2	8.35758	6366.37	0.25	795.797
5331	20	A - 3	k16 positv	8194.39	5842.34	1	9.40062	5861.69	0.125	732.712
3438	14	A - 3	k16 positv	6298.39	4605.36	2	12.9787	11700.5	0.25	1462.56
5314	20	A - 3	k16 positv	8673.72	5132.56	2	5.07	7236.84	0.25	904.604
3126	13	A - 3	k16 positv	6226.63	7616.62	1	10.8002	11044.8	0.125	1380.61
1487	6	A - 3	k16 positv	7890.73	9519.84	3	13.5112	7752.36	0.375	969.045
691	3	A - 3	k16 positv	12859.4	13907.9	1	5.59812	10268.4	0.125	1283.55
5427	22	A - 3	k16 positv	6949.09	5263.47	2	8.92531	6931.58	0.25	866.447
3662	16	A - 3	k16 positv	9477.75	8120.68	2	12.4505	8710.92	0.25	1088.86
5507	23	A - 3	k16 positv	15024.1	14312.2	4	7.94828	8651.96	0.5	1081.49
8438	29	A - 3	k16 positv	12242.2	3581.16	2	12.1337	18941.9	0.25	2367.73
6753	26	A - 3	k16 positv	6111.35	8577.93	1	4.04016	5088.25	0.125	636.032
3139	13	A - 3	k16 positv	5932.65	5440.68	3	7.05047	9800.15	0.375	1225.02
4605	19	A - 3	k16 positv	9986.13	6206.72	2	10.3116	5481.91	0.25	685.239
6608	26	A - 3	k16 positv	7371.57	9223.82	1	11.7772	9121.26	0.125	1140.16
4519	19	A - 3	k16 positv	7724.03	5569.23	1	11.1698	5104.43	0.125	638.054
3806	16	A - 3	k16 positv	13744.7	6511.63	1	5.07	6404.7	0.125	800.587
4108	16	A - 3	k16 positv	11802.3	8889.35	1	5.86219	10518.8	0.125	1314.84
721	3	A - 3	k16 positv	9037.94	8308.24	4	4.11277	6375.17	0.5	796.896
128	1	A - 3	k16 positv	8172.42	8717.66	1	16.2927	16882.5	0.125	2110.32
7538	28	A - 3	k16 positv	9113.5	9826.81	1	3.40641	6329.52	0.125	791.19
7767	28	A - 3	k16 positv	9260.92	10091.2	2	7.24852	7898.5	0.25	987.313
3454	14	A - 3	k16 positv	7595.72	5068.87	3	8.05391	8646.66	0.375	1080.83
594	3	A - 3	k16 positv	7089.28	5600.12	3	3.89932	6028.15	0.375	753.519
411	3	A - 3	k16 positv	6639.01	9566.02	2	5.83578	6707.2	0.25	838.4
7630	28	A - 3	k16 positv	8286.12	8813.74	2	9.38742	7522.84	0.25	940.355
2205	11	A - 3	k16 positv	5880.05	4162.88	3	8.30036	8070.26	0.375	1008.78
2387	12	A - 3	k16 positv	10286.1	9851.63	1	6.76	5814.14	0.125	726.767
709	3	A - 3	k16 positv	9786.23	8835.74	3	6.84802	8882.18	0.375	1110.27
2112	11	A - 3	k16 positv	8097.5	4545.4	4	6.7732	8129.19	0.5	1016.15
3676	16	A - 3	k16 positv	10525.4	8655.18	1	7.39375	6165.54	0.125	770.693
7002	27	A - 3	k16 positv	13937.9	8206.1	1	6.23187	7738.19	0.125	967.274
8695	31	A - 3	k16 positv	10050.9	4673.89	2	14.4706	6212.25	0.25	776.531
6819	27	A - 3	k16 positv	15088.9	2187.08	2	15.7381	12658.4	0.25	1582.3
420	3	A - 3	k16 positv	7270.99	9111.93	1	7.42016	10901.3	0.125	1362.66
6402	26	A - 3	k16 positv	9532.99	7509.55	2	7.47297	6685.94	0.25	835.742
8007	29	A - 3	k16 positv	9987.53	2150.78	2	6.57516	9602.41	0.25	1200.3
6437	26	A - 3	k16 positv	7299.07	6954.86	4	6.13285	8931.5	0.5	1116.44
2590	12	A - 3	k16 positv	7967	5168.72	1	7.55219	6588.68	0.125	823.585
2497	12	A - 3	k16 positv	7118.85	6272.84	5	6.70719	6070.48	0.625	758.81
3089	13	A - 3	k16 positv	7100.39	4899.04	2	6.02062	11135.4	0.25	1391.93
4224	16	A - 3	k16 positv	10876.4	6940.09	2	3.86852	7219.73	0.25	902.466
5538	23	A - 3	k16 positv	8668.08	7523.42	1	4.06656	6264.81	0.125	783.101
1926	11	A - 3	k16 positv	8232.7	6915.5	3	11.0554	9754.51	0.375	1219.31
788	3	A - 3	k16 positv	7136.81	7622	3	4.80594	7679.31	0.375	959.913
7709	28	A - 3	k16 positv	9660.05	7696.07	4	7.44656	8186.97	0.5	1023.37
94	1	A - 3	k16 positv	7842.94	8963.22	3	5.29885	6486.16	0.375	810.77
1620	8	A - 3	k16 positv	11214.4	5565.61	2	4.81914	5856.97	0.25	732.122
2003	11	A - 3	k16 positv	6550.01	6469.19	1	7.52578	6976.62	0.125	872.078
5439	22	A - 3	k16 positv	5880.87	4976.27	1	11.8036	8260.09	0.125	1032.51
6741	26	A - 3	k16 positv	5889.38	7338.33	1	3.16875	6832.08	0.125	854.01
3115	13	A - 3	k16 positv	6634.27	8018.87	3	5.4925	7539.46	0.375	942.432
6086	25	A - 3	k16 positv	19401.9	2010.64	1	7.44656	8931.5	0.125	1116.44
1141	5	A - 3	k16 positv	6015.44	3903.45	2	8.92531	5189.93	0.25	648.741
1501	6	A - 3	k16 positv	9689.29	7141.87	2	12.6354	6613.82	0.25	826.728
5670	24	A - 3	k16 positv	6378.5	6600.42	1	9.55906	6996.81	0.125	874.601
4858	20	A - 3	k16 positv	13700.9	5135.92	1	3.32719	5891.69	0.125	736.461
8408	29	A - 3	k16 positv	11405	3211.67	3	9.91115	10464.5	0.375	1308.07
7587	28	A - 3	k16 positv	7911.29	6725.66	3	7.39375	8453.73	0.375	1056.72
1411	6	A - 3	k16 positv	13877.8	14792.8	3	11.7948	10162.9	0.375	1270.36
6478	26	A - 3	k16 positv	7135.85	7243.45	4	6.51574	8182.11	0.5	1022.76
5519	23	A - 3	k16 positv	7838.85	6909.29	2	8.38398	6796.21	0.25	849.526
8452	29	A - 3	k16 positv	10886.7	8593.12	2	9.33461	9484.54	0.25	1185.57
5528	23	A - 3	k16 positv	6451.8	5247.45	3	9.43583	6890.58	0.375	861.322
2934	13	A - 3	k16 positv	7420.58	6556.2	3	9.60307	10255.7	0.375	1281.96
7516	28	A - 3	k16 positv	7552.91	9636.73	3	10.1752	9146.7	0.375	1143.34
3699	16	A - 3	k16 positv	11245.8	7436.32	1	5.22844	7134.23	0.125	891.778
528	3	A - 3	k16 positv	7707	6560.98	3	7.26172	8028.11	0.375	1003.51
548	3	A - 3	k16 positv	9037.5	9072.84	1	6.3375	7508.98	0.125	938.622
8609	31	A - 3	k16 positv	7547.1	7385.22	1	5.46609	5831.98	0.125	728.997
51	1	A - 3	k16 positv	6219.66	7230.78	1	6.78641	7087.19	0.125	885.899
3628	16	A - 3	k16 positv	12567.6	8240.86	1	13.9425	8380.01	0.125	1047.5
3370	14	A - 3	k16 positv	8417.93	7252.82	1	4.09297	9136.88	0.125	1142.11
1306	6	A - 3	k16 positv	13333.5	15146.8	1	4.88516	7060.05	0.125	882.507
4949	20	A - 3	k16 positv	15282.9	2191.59	1	5.65094	7614.59	0.125	951.824
541	3	A - 3	k16 positv	7949.19	7391.78	3	6.73359	7661.25	0.375	957.656
954	5	A - 3	k16 positv	7068.14	6527.27	1	9.42703	6644.32	0.125	830.54
1245	5	A - 3	k16 positv	6259.31	5211.7	1	12.3317	5888.01	0.125	736.001
2134	11	A - 3	k16 positv	8233.41	4662.76	3	11.6188	8977.1	0.375	1122.14
7104	27	A - 3	k16 positv	10047.6	4988.84	2	4.99078	6893.17	0.25	861.646
8478	31	A - 3	k16 positv	9711.9	7589.64	1	5.70375	6218.5	0.125	777.312
27	1	A - 3	k16 positv	7346.63	9671.35	2	8.96492	7195.67	0.25	899.459
8013	29	A - 3	k16 positv	8188.83	5152.76	2	8.35758	7423.55	0.25	927.943
6607	26	A - 3	k16 positv	9920.97	9831.84	1	10.6681	10429.2	0.125	1303.65
7022	27	A - 3	k16 positv	11620.7	4974.62	5	9.43759	7959.02	0.625	994.878
4466	19	A - 3	k16 positv	8467.09	7781.38	2	11.5527	6572.85	0.25	821.606
4021	16	A - 3	k16 positv	11720.6	2910.94	1	7.47297	10597.2	0.125	1324.65
8549	31	A - 3	k16 positv	8514.92	6017.32	3	11.2315	7546.61	0.375	943.326
5596	24	A - 3	k16 positv	9176.91	10070.1	3	9.54146	8832.12	0.375	1104.02
2927	13	A - 3	k16 positv	8368.52	6230.84	1	5.17563	7807.79	0.125	975.973
5996	25	A - 3	k16 positv	11578.3	4418.03	2	6.40352	8456.55	0.25	1057.07
8510	31	A - 3	k16 positv	9902.12	7705.25	1	3.11594	5967.38	0.125	745.923
7384	28	A - 3	k16 positv	8884.52	9713.95	1	8.42359	6665.09	0.125	833.136
6335	25	A - 3	k16 positv	9054.33	6928.67	1	10.3513	6088.69	0.125	761.086
8659	31	A - 3	k16 positv	10650.6	8494.35	3	8.84609	6625.43	0.375	828.179
2649	12	A - 3	k16 positv	8114.91	5604.27	4	5.97441	6663.84	0.5	832.98
4551	19	A - 3	k16 positv	7681.08	10235.2	2	14.7083	7992.78	0.25	999.097
7745	28	A - 3	k16 positv	7197.84	6095.04	1	3.40641	7673.76	0.125	959.22
4531	19	A - 3	k16 positv	8699.25	7180.01	1	17.1641	5260.13	0.125	657.516
3966	16	A - 3	k16 positv	9225.92	8789.98	1	6.12625	5779.56	0.125	722.445
593	3	A - 3	k16 positv	8937.83	7304.77	2	7.69742	6137.19	0.25	767.149
2875	13	A - 3	k16 positv	5566.27	4886.48	1	3.27438	5355.74	0.125	669.468
5350	20	A - 3	k16 positv	7371.11	3329.97	1	3.67047	7617.86	0.125	952.232
715	3	A - 3	k16 positv	7820.75	5528.53	1	3.61766	5339.9	0.125	667.487
5581	24	A - 3	k16 positv	9457.29	6203.8	4	5.71035	6353.92	0.5	794.239
6063	25	A - 3	k16 positv	13941.3	3384.16	1	3.69687	11298.9	0.125	1412.36
4882	20	A - 3	k16 positv	10329	4717.67	1	9.05734	7224.83	0.125	903.103
8362	29	A - 3	k16 positv	11671.7	4104.88	1	5.80938	9331.73	0.125	1166.47
4390	19	A - 3	k16 positv	9470.68	13729.3	3	9.26859	6328.51	0.375	791.064
22	1	A - 3	k16 positv	7271.91	7140.03	3	6.81281	6841.23	0.375	855.154
198	1	A - 3	k16 positv	8098.11	8042.96	1	13.6256	10660.3	0.125	1332.53
292	1	A - 3	k16 positv	8127.96	6070.24	2	5.28125	8337.73	0.25	1042.22
8714	31	A - 3	k16 positv	8408.69	5246.72	1	16.5831	19743.8	0.125	2467.98
106	1	A - 3	k16 positv	7595.14	8067.4	3	5.66854	6454.05	0.375	806.757
645	3	A - 3	k16 positv	8301.89	7570.08	2	6.57516	6372.41	0.25	796.551
7979	29	A - 3	k16 positv	10681.1	2297.94	1	3.35359	5693.03	0.125	711.629
1452	6	A - 3	k16 positv	10937.8	9560.29	3	8.53802	7322.74	0.375	915.343
1857	11	A - 3	k16 positv	7581.06	4224.09	2	3.90813	6265.11	0.25	783.138
2476	12	A - 3	k16 positv	8177.15	8085.22	3	4.57708	5934.5	0.375	741.812
112	1	A - 3	k16 positv	6502.25	6129.02	3	4.81474	7295.87	0.375	911.983
2378	12	A - 3	k16 positv	9068.49	11872.2	1	10.7209	6916.67	0.125	864.584
5906	25	A - 3	k16 positv	9719.76	2280.35	1	13.5728	8495.26	0.125	1061.91
7505	28	A - 3	k16 positv	7650.66	7791.07	1	5.65094	6639.82	0.125	829.977
8084	29	A - 3	k16 positv	10856.6	2858.87	1	6.73359	6809.13	0.125	851.142
100	1	A - 3	k16 positv	7932.44	8178.26	4	7.75684	6074.93	0.5	759.367
7891	28	A - 3	k16 positv	10052.3	9791.66	1	8.42359	7726.68	0.125	965.835
7452	28	A - 3	k16 positv	6906.23	1968.05	2	7.26172	8138.37	0.25	1017.3
7240	27	A - 3	k16 positv	7241.49	3343.34	1	3.11594	6544.12	0.125	818.015
7977	29	A - 3	k16 positv	10004	7603.64	1	11.1698	14252.6	0.125	1781.58
574	1	A - 3	K16 negativ	7200.35	797.543	3	3.8201	5941.36	0.375	742.67
1415	26	A - 3	K16 negativ	6857.76	1036.65	1	12.8863	8068.64	0.125	1008.58
55	1	A - 3	K16 negativ	5657.1	645.944	2	6.44313	6549.57	0.25	818.697
1736	28	A - 3	K16 negativ	8908.81	1821.36	2	10.6549	12453.8	0.25	1556.73
911	19	A - 3	K16 negativ	6508.28	924.62	2	11.3547	7423.58	0.25	927.947
1535	27	A - 3	K16 negativ	13891.6	1543.36	2	5.17563	10411.8	0.25	1301.47
180	6	A - 3	K16 negativ	6751.53	1381.66	1	9.40062	7571.26	0.125	946.408
738	14	A - 3	K16 negativ	6998.45	992.068	1	11.698	7404.75	0.125	925.593
111	3	A - 3	K16 negativ	8402.23	1289.65	1	5.20203	5924.96	0.125	740.62
1025	20	A - 3	K16 negativ	11025.6	1524.37	1	5.54531	6578.98	0.125	822.372
1195	24	A - 3	K16 negativ	5561.01	495.327	1	8.47641	6529.71	0.125	816.213
311	10	A - 3	K16 negativ	6800.57	1464.88	2	7.1957	11086.9	0.25	1385.86
426	10	A - 3	K16 negativ	4305.73	859.344	2	9.98156	7501.71	0.25	937.714
580	12	A - 3	K16 negativ	7490.78	1218.71	2	6.3243	10007.9	0.25	1250.99
656	13	A - 3	K16 negativ	6089.02	948.868	1	8.18594	5832.98	0.125	729.122
1470	26	A - 3	K16 negativ	6197.71	908.454	1	9.00453	5390.12	0.125	673.765
359	10	A - 3	K16 negativ	5614.98	812.642	2	8.54242	8701.59	0.25	1087.7
132	5	A - 3	K16 negativ	5704.8	1282.51	2	4.6475	6456.71	0.25	807.088
508	12	A - 3	K16 negativ	8760.09	1718.3	3	7.49057	6306.65	0.375	788.331
95	3	A - 3	K16 negativ	7253.14	1303.2	1	3.56484	6458.3	0.125	807.287
1238	24	A - 3	K16 negativ	10383.8	736.898	1	7.52578	8581.45	0.125	1072.68
1013	20	A - 3	K16 negativ	13381.9	1714.76	1	16.1342	11397.6	0.125	1424.71
1402	26	A - 3	K16 negativ	6594.92	1271.89	1	5.57172	7693.68	0.125	961.71
1484	26	A - 3	K16 negativ	6218.24	1071.63	1	6.57516	8893.13	0.125	1111.64
1836	29	A - 3	K16 negativ	9853.23	1399.04	1	4.46266	7176.31	0.125	897.038
296	10	A - 3	K16 negativ	6266.98	929.111	1	13.8897	12082.4	0.125	1510.3
714	14	A - 3	K16 negativ	7507.16	1081.06	2	4.10617	5411.43	0.25	676.429
1893	29	A - 3	K16 negativ	11973.8	1612.18	1	6.86562	9665.11	0.125	1208.14
596	12	A - 3	K16 negativ	7620.77	1221.34	1	6.65437	6967.97	0.125	870.996
1297	25	A - 3	K16 negativ	17442	1487.2	2	5.41328	8954.6	0.25	1119.32
1282	25	A - 3	K16 negativ	19340.9	1793.9	3	10.3865	12368.4	0.375	1546.06
921	3	A - 3	K16 negativ	7565.67	1166.49	2	8.00109	5784.08	0.25	723.01
1024	20	A - 3	K16 negativ	7462.84	943.689	1	3.8025	8898.53	0.125	1112.32
655	13	A - 3	K16 negativ	6710.17	1032.42	3	7.35854	10429.9	0.375	1303.74
983	20	A - 3	K16 negativ	7910.75	1574.06	1	10.9586	13068	0.125	1633.5
342	10	A - 3	K16 negativ	6657.78	899.064	2	6.87883	7875.17	0.25	984.396
614	12	A - 3	K16 negativ	6796.63	1093.76	1	5.67734	5795.2	0.125	724.401
572	12	A - 3	K16 negativ	7198.12	1517.06	1	8.50281	7633.78	0.125	954.223
17241	28	A - 3	K16 negativ	9166.84	1790.98	1	11.0114	9280.7	0.125	1160.09
1691	27	A - 3	K16 negativ	13003.1	1755.06	1	14.3122	15066.1	0.125	1883.26
1640	27	A - 3	K16 negativ	14813.2	1334.47	2	10.4305	7830.62	0.25	978.827
1103	24	A - 3	K16 negativ	6532.15	985.999	3	4.81474	7833.06	0.375	979.133
762	16	A - 3	K16 negativ	11641	1187.25	1	4.27781	10190.8	0.125	1273.85
441	10	A - 3	K16 negativ	5927.6	994.792	1	10.8002	13464.2	0.125	1683.02
61	1	A - 3	K16 negativ	5480.52	531.634	1	3.38	5370.04	0.125	671.255
12861	25	A - 3	K16 negativ	16784	1564.76	3	8.8725	14042.4	0.375	1755.3
1280	25	A - 3	K16 negativ	16052.7	1528.06	2	10.8398	11528.1	0.25	1441.01
1631	6	A - 3	K16 negativ	9254.44	1836.42	4	9.49965	9184.21	0.5	1148.03
4361	10	A - 3	K16 negativ	6136.13	966.835	1	7.86906	7635.32	0.125	954.415
704	13	A - 3	K16 negativ	6201.41	885.234	4	10.1202	8707.53	0.5	1088.44
319	10	A - 3	K16 negativ	5875.07	905.334	1	11.8036	5305.49	0.125	663.187
1298	25	A - 3	K16 negativ	17695.4	1776.99	1	18.6692	10575.7	0.125	1321.96
828	19	A - 3	K16 negativ	9260.88	1546.85	2	4.51547	7723.37	0.25	965.422
1093	24	A - 3	K16 negativ	8122.86	1279.66	1	6.25828	10239.6	0.125	1279.94
649	13	A - 3	K16 negativ	12306.5	1163.96	2	6.12625	7555.41	0.25	944.426
1292	25	A - 3	K16 negativ	14895.1	1522.57	1	15.8173	12095.2	0.125	1511.9
417	10	A - 3	K16 negativ	6358.36	778.189	3	10.2808	8994.66	0.375	1124.33
1607	27	A - 3	K16 negativ	14109.3	1786.86	4	8.93191	10229.6	0.5	1278.7
1313	25	A - 3	K16 negativ	12512.7	1484.46	1	15.7381	9042.86	0.125	1130.36
1626	27	A - 3	K16 negativ	12099.9	1278.01	2	5.37367	10333.2	0.25	1291.65
577	12	A - 3	K16 negativ	8359.61	1676.67	1	6.60156	7717.15	0.125	964.644
1057	22	A - 3	K16 negativ	7866.52	1084.66	1	9.95516	6125.95	0.125	765.743
1261	25	A - 3	K16 negativ	17815.4	1753.55	3	4.06656	8971.03	0.375	1121.38
1014	20	A - 3	K16 negativ	14748.7	1044.39	1	6.81281	6472.62	0.125	809.078
184	6	A - 3	K16 negativ	7398.76	1380.51	1	7.31453	7901.74	0.125	987.717
1843	29	A - 3	K16 negativ	10865	1195.23	1	13.4672	9259.42	0.125	1157.43
1355	26	A - 3	K16 negativ	8316.84	1682.68	2	8.68766	10641.6	0.25	1330.2
208	10	A - 3	K16 negativ	5668.18	1046.53	1	4.59469	8223.9	0.125	1027.99
3531	10	A - 3	K16 negativ	5507.66	879.273	2	14.6423	7876.07	0.25	984.509
1548	27	A - 3	K16 negativ	12458.8	945.33	1	4.33063	7609.18	0.125	951.147
463	10	A - 3	K16 negativ	4567.92	528.065	2	6.69398	5243.52	0.25	655.44
364	10	A - 3	K16 negativ	5938.41	973.058	2	9.46664	8031.9	0.25	1003.99
351	10	A - 3	K16 negativ	5057.16	803.472	2	13.7445	10482.7	0.25	1310.33
1896	29	A - 3	K16 negativ	16830.4	1117.3	1	8.08031	8662.05	0.125	1082.76
18	1	A - 3	K16 negativ	6129.08	1014.06	1	6.86562	7521.19	0.125	940.149
931	20	A - 3	K16 negativ	14965.6	1410.41	1	5.75656	9137.64	0.125	1142.2
1005	20	A - 3	K16 negativ	12100	1236.74	1	7.15609	6979.51	0.125	872.439
553	12	A - 3	K16 negativ	11045.5	1581.95	1	6.02062	7920.62	0.125	990.078
16291	27	A - 3	K16 negativ	10711.4	839.962	1	12.4902	11638.8	0.125	1454.84
1861	29	A - 3	K16 negativ	15877.2	1591.65	3	12.1821	11564.4	0.375	1445.55
271	10	A - 3	K16 negativ	4710.58	774.828	1	8.45	5588.02	0.125	698.503
1524	27	A - 3	K16 negativ	13395.9	1201.83	2	10.3645	11030	0.25	1378.75
237	10	A - 3	K16 negativ	5197.45	937.932	3	6.63677	5942.24	0.375	742.78
812	19	A - 3	K16 negativ	8404.92	1036.37	1	5.78297	6523.44	0.125	815.43
1921	29	A - 3	K16 negativ	16612.3	1560.68	1	7.63141	7668.76	0.125	958.595
341	10	A - 3	K16 negativ	7454.74	1537.23	2	8.38398	7002.69	0.25	875.336
914	19	A - 3	K16 negativ	8074.24	1029.56	1	17.3225	11221.8	0.125	1402.72
310	10	A - 3	K16 negativ	5403.91	852.146	1	3.53844	8967.04	0.125	1120.88
1585	27	A - 3	K16 negativ	11249.6	1422.64	2	13.3352	8984.27	0.25	1123.03
712	14	A - 3	K16 negativ	7959.57	1315.31	1	3.16875	5541.75	0.125	692.719
1149	24	A - 3	K16 negativ	6293.21	1064.3	1	11.0642	5087.5	0.125	635.937
1802	29	A - 3	K16 negativ	14324.5	1732.61	1	9.63828	8090.02	0.125	1011.25
813	19	A - 3	K16 negativ	9666.67	1412.92	2	13.4804	6202.21	0.25	775.276
1632	27	A - 3	K16 negativ	9722.29	1598.04	1	4.88516	8448.22	0.125	1056.03
447	10	A - 3	K16 negativ	4577.99	849.856	1	8.95172	6623.21	0.125	827.901
1853	29	A - 3	K16 negativ	14836.5	1741.79	1	14.9195	8281.68	0.125	1035.21
415	10	A - 3	K16 negativ	8343.81	1808.51	2	7.72383	10359.3	0.25	1294.91
1728	28	A - 3	K16 negativ	10812.9	1186.7	1	4.88516	8548.67	0.125	1068.58
1427	26	A - 3	K16 negativ	5545.91	735.562	1	3.96094	6997.63	0.125	874.703
840	19	A - 3	K16 negativ	8485.89	1168.08	1	16.055	5428.33	0.125	678.541
18821	29	A - 3	K16 negativ	17895.6	1281.02	2	8.48961	10040.3	0.25	1255.04
1331	26	A - 3	K16 negativ	8604.75	1713.64	2	10.2324	8334.43	0.25	1041.8
1145	24	A - 3	K16 negativ	6836.86	1192.74	2	9.54586	7135.3	0.25	891.912
942	3	A - 3	K16 negativ	8000.4	1522.29	1	6.02062	6790.04	0.125	848.755
1157	24	A - 3	K16 negativ	7296.94	821.054	6	8.81529	7056.4	0.75	882.05
1078	24	A - 3	K16 negativ	9227.32	1226.91	2	3.96094	6876.19	0.25	859.523
1223	24	A - 3	K16 negativ	8054.27	460.65	3	10.3072	6340.13	0.375	792.516
890	19	A - 3	K16 negativ	9560.16	770.34	1	12.2261	5119.65	0.125	639.956
1856	29	A - 3	K16 negativ	19423.3	1436.86	3	9.25099	10277.5	0.375	1284.68
431	10	A - 3	K16 negativ	6009.92	763.776	6	8.17273	6761.62	0.75	845.203
277	10	A - 3	K16 negativ	5477.57	792.695	3	7.00646	13145	0.375	1643.12
1204	24	A - 3	K16 negativ	7903.12	1169.43	1	8.89891	8288.88	0.125	1036.11
1900	29	A - 3	K16 negativ	13540.2	1439.32	4	10.9916	9444.59	0.5	1180.57
1605	27	A - 3	K16 negativ	14718.7	1124.04	3	8.22115	9554.31	0.375	1194.29
725	14	A - 3	K16 negativ	6845.23	1283.87	2	9.12336	11369.3	0.25	1421.16
1357	26	A - 3	K16 negativ	4203.19	735.084	1	9.77031	9386.72	0.125	1173.34
747	14	A - 3	K16 negativ	7901.4	1259.77	3	8.10672	9595.71	0.375	1199.46
370	10	A - 3	K16 negativ	5535.02	807.831	2	3.23477	8158.2	0.25	1019.78
576	12	A - 3	K16 negativ	10064	1593.92	1	3.43281	6007.76	0.125	750.97
1294	25	A - 3	K16 negativ	9365.6	1168.83	1	3.03672	7999.1	0.125	999.888
1279	25	A - 3	K16 negativ	14787.3	1716.92	2	8.83289	8917.09	0.25	1114.64
4061	10	A - 3	K16 negativ	7837.47	1043.44	3	8.63484	11641.7	0.375	1455.21
13191	25	A - 3	K16 negativ	8659.25	1521.07	1	4.14578	5997.53	0.125	749.691
1538	27	A - 3	K16 negativ	14470.7	1703.73	1	13.3616	10122.5	0.125	1265.31
1483	26	A - 3	K16 negativ	6958.6	981.281	1	7.86906	12196.9	0.125	1524.61
1201	24	A - 3	K16 negativ	5395.34	457.552	2	11.051	6118.25	0.25	764.782
736	14	A - 3	K16 negativ	6629.32	1112.63	1	10.9058	8392.96	0.125	1049.12
674	13	A - 3	K16 negativ	7125.36	1531.14	3	4.99078	6737.87	0.375	842.234
1634	27	A - 3	K16 negativ	14519.9	1127.53	1	15.6853	12289.4	0.125	1536.18
561	12	A - 3	K16 negativ	8203.35	1742.28	1	15.3156	5928.53	0.125	741.066
688	13	A - 3	K16 negativ	6682.3	1166.48	2	5.79617	8036.17	0.25	1004.52
243	10	A - 3	K16 negativ	5972.82	1122.92	1	3.14234	5727.55	0.125	715.944
708	13	A - 3	K16 negativ	4590.32	1245.33	1	4.96438	7685.64	0.125	960.705
1910	29	A - 3	K16 negativ	16686.5	1564.68	2	9.95516	8436.8	0.25	1054.6
1383	26	A - 3	K16 negativ	7801.55	1448.45	3	6.68958	8923.13	0.375	1115.39
4611	10	A - 3	K16 negativ	6354.9	822.966	5	7.12969	9207.03	0.625	1150.88
1726	28	A - 3	K16 negativ	6657.18	1772.74	1	10.2456	7896.14	0.125	987.018
924	19	A - 3	K16 negativ	7448.36	958.339	1	19.1181	7126.79	0.125	890.849
1595	27	A - 3	K16 negativ	13399.4	1345.29	1	5.78297	7955.84	0.125	994.479
679	13	A - 3	K16 negativ	8577.97	1370.61	1	8.81969	10361.8	0.125	1295.23
150	5	A - 3	K16 negativ	5133.18	1172.91	2	3.92133	5276.2	0.25	659.525
951	20	A - 3	K16 negativ	15808.4	1572.2	1	5.38687	8456.62	0.125	1057.08
1602	27	A - 3	K16 negativ	12432.9	1804.68	1	5.67734	9113.4	0.125	1139.17
1343	26	A - 3	K16 negativ	8446	1630.59	5	9.52737	11640.5	0.625	1455.06
848	19	A - 3	K16 negativ	6862.58	1019.61	1	10.1136	5063.69	0.125	632.961
374	10	A - 3	K16 negativ	5857.46	1002.7	1	7.71063	8616.85	0.125	1077.11
8431	19	A - 3	K16 negativ	7289.45	1255.89	2	5.65094	8129.85	0.25	1016.23
1935	31	A - 3	K16 negativ	8248.05	1740.52	2	5.25484	5423.46	0.25	677.933
1700	28	A - 3	K16 negativ	8084.03	1535.68	2	4.35703	7880.74	0.25	985.092
1095	24	A - 3	K16 negativ	6994.18	957.343	2	7.78984	12779.6	0.25	1597.45
1260	25	A - 3	K16 negativ	14506	1804.61	1	8.21234	15137.7	0.125	1892.21
1190	24	A - 3	K16 negativ	11547.2	723.333	2	10.6285	9282.35	0.25	1160.29
1550	27	A - 3	K16 negativ	14342.9	1635.51	3	10.9234	8953.19	0.375	1119.15
110	3	A - 3	K16 negativ	8525.25	1193.57	2	6.15266	5534.38	0.25	691.797
1386	26	A - 3	K16 negativ	7253.71	1272.3	1	8.66125	6391.25	0.125	798.906
987	20	A - 3	K16 negativ	13141.3	1602.04	1	18.8541	9516.29	0.125	1189.54
971	20	A - 3	K16 negativ	13476.5	1525.83	1	5.41328	9209.41	0.125	1151.18
1800	29	A - 3	K16 negativ	11867.6	1856.56	2	9.41383	10326.2	0.25	1290.77
944	20	A - 3	K16 negativ	12499.4	1253.39	1	8.34437	12682	0.125	1585.25
13461	26	A - 3	K16 negativ	10374	1631.63	3	6.01182	6068.63	0.375	758.579
1587	27	A - 3	K16 negativ	13386.1	1089.94	1	13.4672	12450.7	0.125	1556.33
1659	27	A - 3	K16 negativ	11960.8	1218.68	1	14.4706	9631.23	0.125	1203.9
1748	28	A - 3	K16 negativ	10492.5	1451.64	4	10.886	10366.2	0.5	1295.78
1055	20	A - 3	K16 negativ	8492.41	1094.99	1	3.74969	6467.09	0.125	808.386
1443	26	A - 3	K16 negativ	10066	972.971	1	10.6417	6706.25	0.125	838.281
1645	27	A - 3	K16 negativ	13809.5	1356.35	1	7.94828	8997.36	0.125	1124.67
113	3	A - 3	K16 negativ	7149.6	1098	1	7.23531	6138.19	0.125	767.273
720	14	A - 3	K16 negativ	7754.07	1325.95	1	4.88516	5113.76	0.125	639.22
256	10	A - 3	K16 negativ	5138.93	743.853	4	9.16297	8762.71	0.5	1095.34
589	12	A - 3	K16 negativ	7338.12	1325.76	1	6.23187	11223.7	0.125	1402.96
171	6	A - 3	K16 negativ	8911.14	1628.65	1	11.6188	5967.48	0.125	745.935
563	12	A - 3	K16 negativ	8093.92	974.657	1	6.20547	6279.26	0.125	784.908
1130	24	A - 3	K16 negativ	5849	1017.11	1	12.675	8174.13	0.125	1021.77
1107	24	A - 3	K16 negativ	7545.9	1573.78	1	6.70719	7863.05	0.125	982.881
556	12	A - 3	K16 negativ	9197.57	1581.09	1	8.76688	5677.8	0.125	709.725
1308	25	A - 3	K16 negativ	11129.7	1622.79	1	3.74969	7992.88	0.125	999.11
610	12	A - 3	K16 negativ	8836.55	1310.97	2	5.37367	7652.52	0.25	956.565
1597	27	A - 3	K16 negativ	11129.4	1134.79	2	6.31109	7700.73	0.25	962.592
412	10	A - 3	K16 negativ	6375.63	818.942	1	13.6784	12931.8	0.125	1616.48
16201	27	A - 3	K16 negativ	10055.2	856.244	1	6.89203	7795.05	0.125	974.381
137	5	A - 3	K16 negativ	7553.48	828.387	1	6.89203	5120.27	0.125	640.034
1001	20	A - 3	K16 negativ	13368.5	1620.28	1	9.66469	9049.71	0.125	1131.21
430	10	A - 3	K16 negativ	7658.78	875.723	1	3.96094	5449.61	0.125	681.201
1276	25	A - 3	K16 negativ	15674.8	1572.7	1	18.8277	11966	0.125	1495.75
58	1	A - 3	K16 negativ	5385.25	694.784	1	3.72328	8588.99	0.125	1073.62
1610	27	A - 3	K16 negativ	15211.2	1650.93	1	3.27438	9104.6	0.125	1138.08
1094	24	A - 3	K16 negativ	6339.63	1308.59	1	4.30422	10726.6	0.125	1340.83
1064	23	A - 3	K16 negativ	8466.64	1054.8	3	6.25828	5576.29	0.375	697.036
1767	28	A - 3	K16 negativ	9099.58	1807.1	1	17.7978	11902.7	0.125	1487.83
384	10	A - 3	K16 negativ	4254.37	730.664	1	10.2192	5916.5	0.125	739.562
1409	26	A - 3	K16 negativ	6316.03	868.544	1	11.0378	6705.59	0.125	838.199
1267	25	A - 3	K16 negativ	16604.1	1659.64	2	8.27836	9622.43	0.25	1202.8
626	13	A - 3	K16 negativ	7270.72	1193.52	1	4.17219	10012.6	0.125	1251.57
1410	26	A - 3	K16 negativ	6318.36	1026.29	4	6.87883	8692.18	0.5	1086.52
477	10	A - 3	K16 negativ	5599.52	1180.28	2	3.86852	5980.71	0.25	747.589
1887	29	A - 3	K16 negativ	12032.6	1483.14	1	5.33406	7314.28	0.125	914.285
1442	26	A - 3	K16 negativ	5685.21	1268.44	1	4.01375	9551.44	0.125	1193.93
1079	24	A - 3	K16 negativ	10156.2	1336.36	1	5.09641	5501.06	0.125	687.633
1124	24	A - 3	K16 negativ	7144.64	718.564	2	9.22898	6446.01	0.25	805.752
1173	24	A - 3	K16 negativ	5789.42	608.041	1	13.0183	6760.27	0.125	845.033
1312	25	A - 3	K16 negativ	7429.06	1353.17	2	5.03039	6509.08	0.25	813.636
355	10	A - 3	K16 negativ	5571.49	690.268	2	11.2359	6294.52	0.25	786.816
1377	26	A - 3	K16 negativ	6055.23	1264.03	3	9.06615	7477.48	0.375	934.685
1845	29	A - 3	K16 negativ	11646.7	1067.48	1	6.25828	7562.4	0.125	945.3
381	10	A - 3	K16 negativ	7311.19	1390.51	5	10.5044	8696.91	0.625	1087.11
1070	23	A - 3	K16 negativ	7317.59	629.898	2	10.3777	5928.64	0.25	741.08
918	19	A - 3	K16 negativ	7374.44	1418.15	4	10.9256	8010.05	0.5	1001.26
1493	27	A - 3	K16 negativ	17639.1	1577.83	1	8.21234	12154.8	0.125	1519.35
982	20	A - 3	K16 negativ	9505.25	1187.69	1	8.89891	8666.52	0.125	1083.31
440	10	A - 3	K16 negativ	6263.95	1046.61	3	5.59812	7968.69	0.375	996.086
1608	27	A - 3	K16 negativ	14079.4	1157.7	4	6.26488	8460.64	0.5	1057.58
360	10	A - 3	K16 negativ	5104.55	818.402	3	4.14578	7010.97	0.375	876.372
242	10	A - 3	K16 negativ	4442.34	790.031	1	3.61766	9453.66	0.125	1181.71
1325	25	A - 3	K16 negativ	7165.8	1755.37	1	4.40984	5804.92	0.125	725.615
1919	29	A - 3	K16 negativ	17754.6	1145.66	1	10.8266	10379.4	0.125	1297.43
1296	25	A - 3	K16 negativ	15653.9	1591.21	1	17.7186	12868.7	0.125	1608.59
825	19	A - 3	K16 negativ	9434.44	1460.16	3	6.84802	5487.39	0.375	685.924
1017	20	A - 3	K16 negativ	8718.53	1470.03	1	3.19516	5945.19	0.125	743.149
451	10	A - 3	K16 negativ	5076.68	909.744	3	7.34974	8355.22	0.375	1044.4
87	3	A - 3	K16 negativ	6126.04	1155.07	2	9.24219	9541.63	0.25	1192.7
1825	29	A - 3	K16 negativ	18233.5	1237.46	5	7.6895	10139	0.625	1267.37
673	13	A - 3	K16 negativ	8727.81	1489.29	1	11.962	10076.7	0.125	1259.59
1569	27	A - 3	K16 negativ	15784.7	1142.46	1	11.8036	8775.33	0.125	1096.92
9161	19	A - 3	K16 negativ	6936.9	1005.36	3	9.47104	5090.53	0.375	636.316
803	19	A - 3	K16 negativ	7474.58	1675.58	5	6.95012	5970.67	0.625	746.333
1922	29	A - 3	K16 negativ	9961.61	967.152	1	10.4569	12583.1	0.125	1572.89
5481	12	A - 3	K16 negativ	9068.97	1277.17	1	4.80594	8880.64	0.125	1110.08
323	10	A - 3	K16 negativ	6399.19	867.613	3	5.04359	8942.65	0.375	1117.83
1351	26	A - 3	K16 negativ	9138.99	1582.72	4	4.30422	5741.62	0.5	717.703
1763	28	A - 3	K16 negativ	8030.31	1412.03	1	13.8105	9295.67	0.125	1161.96
1936	31	A - 3	K16 negativ	6636.2	1516.67	1	10.4569	8524.1	0.125	1065.51
955	20	A - 3	K16 negativ	16341	1565.42	1	9.84953	8306.47	0.125	1038.31
786	16	A - 3	K16 negativ	10323.3	1709.84	3	5.34286	7317.29	0.375	914.661
979	20	A - 3	K16 negativ	15012.1	1812.54	3	7.50818	8008.08	0.375	1001.01
1490	27	A - 3	K16 negativ	17599.7	1615.25	1	4.01375	11160.2	0.125	1395.03
558	12	A - 3	K16 negativ	6095.4	1486.49	1	7.76344	9229.16	0.125	1153.65
269	10	A - 3	K16 negativ	7194.76	1227	5	7.31981	8313.2	0.625	1039.15
1855	29	A - 3	K16 negativ	15610.9	1051.32	2	12.0809	9852.12	0.25	1231.51
1522	27	A - 3	K16 negativ	15120.6	1085.83	2	15.144	8761.95	0.25	1095.24
854	19	A - 3	K16 negativ	6969.79	1529.03	2	11.2359	6448.85	0.25	806.107
31	1	A - 3	K16 negativ	6617.39	793.961	3	8.26516	8163.98	0.375	1020.5
991	20	A - 3	K16 negativ	12627.1	1648.63	1	5.12281	5388.53	0.125	673.566
6201	13	A - 3	K16 negativ	7600.86	1088.6	3	6.07344	7126.71	0.375	890.838
1615	27	A - 3	K16 negativ	12588	1594.89	1	3.45922	8018.56	0.125	1002.32
1734	28	A - 3	K16 negativ	7374.9	1442.32	1	7.36734	7156.28	0.125	894.535
1459	26	A - 3	K16 negativ	6338.6	891.201	1	3.08953	5953.04	0.125	744.13
1942	31	A - 3	K16 negativ	6399.53	1491.82	1	5.83578	5049.59	0.125	631.199
1822	29	A - 3	K16 negativ	12476.2	1595.44	3	5.21964	9212.55	0.375	1151.57
367	10	A - 3	K16 negativ	5891.57	943.519	2	11.6848	8168.1	0.25	1021.01
1447	26	A - 3	K16 negativ	6924.81	1142.81	1	4.77953	9414.57	0.125	1176.82
1908	29	A - 3	K16 negativ	12374.4	1598.25	2	9.63828	9186.2	0.25	1148.27
915	19	A - 3	K16 negativ	7607.53	1119.75	1	4.59469	5158.82	0.125	644.852
1891	29	A - 3	K16 negativ	14341.3	1476.1	3	4.14578	9022.01	0.375	1127.75
349	10	A - 3	K16 negativ	5084.61	834.078	1	6.81281	6938.53	0.125	867.317
9391	20	A - 3	K16 negativ	14932.9	1829.95	2	7.5918	9288.26	0.25	1161.03
1479	26	A - 3	K16 negativ	4990.48	924.107	1	10.0344	7459.25	0.125	932.406
802	19	A - 3	K16 negativ	7554.86	1517.24	2	10.1136	5835.05	0.25	729.381
1062	23	A - 3	K16 negativ	7690.59	644.294	2	8.29156	6536.98	0.25	817.123
217	10	A - 3	K16 negativ	6703.01	1377.32	1	4.77953	6877.43	0.125	859.679
295	10	A - 3	K16 negativ	5183.55	687.643	4	9.93535	6589.46	0.5	823.683
1506	27	A - 3	K16 negativ	13725.8	1641.22	1	5.28125	10185.6	0.125	1273.2
118	3	A - 3	K16 negativ	7594.93	1347.59	1	3.82891	5574.41	0.125	696.802
234	10	A - 3	K16 negativ	6902.29	1267.72	1	4.93797	6579.61	0.125	822.451
19261	29	A - 3	K16 negativ	14589	1146.05	1	11.6716	8729.81	0.125	1091.23
601	12	A - 3	K16 negativ	7010.78	1557.4	1	3.27438	5803.23	0.125	725.404
1135	24	A - 3	K16 negativ	7893.66	1156.74	1	11.0642	7538.81	0.125	942.351
25	1	A - 3	K16 negativ	5602.75	884.172	2	4.99078	5885.4	0.25	735.675
1791	29	A - 3	K16 negativ	12769	1805.52	2	6.27148	9568.52	0.25	1196.06
1489	27	A - 3	K16 negativ	17229.2	1385.73	1	10.4041	8624.05	0.125	1078.01
1445	26	A - 3	K16 negativ	6076.82	1031.86	1	7.55219	8414.97	0.125	1051.87
1805	29	A - 3	K16 negativ	9801.13	1505.45	1	14.5234	9207.77	0.125	1150.97
1600	27	A - 3	K16 negativ	13017.5	1204.91	2	5.42648	8942.12	0.25	1117.76
1268	25	A - 3	K16 negativ	15529.6	1296.95	1	4.91156	7696.08	0.125	962.01
268	10	A - 3	K16 negativ	6586.25	1162.06	2	4.13258	10729.7	0.25	1341.22
7091	14	A - 3	K16 negativ	7057.25	1131.77	1	3.30078	9767.27	0.125	1220.91
1606	27	A - 3	K16 negativ	11770.8	1348.08	1	10.4833	14220.5	0.125	1777.57
1809	29	A - 3	K16 negativ	12496.2	1346.46	1	3.06312	8619.59	0.125	1077.45
467	10	A - 3	K16 negativ	6541.52	1001.39	2	6.98445	6359.22	0.25	794.902
160	5	A - 3	K16 negativ	5165.48	713.39	2	13.7709	10472.4	0.25	1309.05
604	12	A - 3	K16 negativ	8778.71	1688.54	1	5.22844	7865.54	0.125	983.192
1455	26	A - 3	K16 negativ	6985.91	1782.56	2	8.74047	8950.23	0.25	1118.78
1492	27	A - 3	K16 negativ	17081.6	1435.81	1	8.29156	10135.4	0.125	1266.92
932	20	A - 3	K16 negativ	15093.5	1324.65	1	5.51891	8187.53	0.125	1023.44
131	5	A - 3	K16 negativ	6314.91	1030.42	5	9.92875	8392.43	0.625	1049.05
1790	29	A - 3	K16 negativ	11791.8	1319.05	2	5.37367	7660.32	0.25	957.54
559	12	A - 3	K16 negativ	10112.5	1677.07	1	3.96094	8947.89	0.125	1118.49
993	20	A - 3	K16 negativ	13653.7	1392.4	1	5.41328	7428.71	0.125	928.589
702	13	A - 3	K16 negativ	6091.63	804.034	2	4.84555	8659.11	0.25	1082.39
258	10	A - 3	K16 negativ	4975.87	753.626	2	7.02406	5834.02	0.25	729.252
473	10	A - 3	K16 negativ	4249.16	623.762	1	11.4339	9004.27	0.125	1125.53
445	10	A - 3	K16 negativ	7024.77	396.509	3	5.915	5963.38	0.375	745.422
442	10	A - 3	K16 negativ	5540.08	839.538	1	3.51203	5297.66	0.125	662.208
1148	24	A - 3	K16 negativ	7011.34	646.67	1	10.1664	11099.5	0.125	1387.44
89	3	A - 3	K16 negativ	7475.49	1349.32	3	6.62797	6720.16	0.375	840.02
1661	27	A - 3	K16 negativ	12427.2	1734.77	2	13.5728	12612.3	0.25	1576.54
11281	24	A - 3	K16 negativ	7197.58	1200.14	1	4.93797	9262.88	0.125	1157.86
1812	29	A - 3	K16 negativ	13447.2	1622.82	2	5.86219	9964.52	0.25	1245.57
1630	27	A - 3	K16 negativ	10818.6	888.926	1	14.3386	8734.91	0.125	1091.86
851	19	A - 3	K16 negativ	9077.81	1701.19	1	6.07344	5034.77	0.125	629.347
247	10	A - 3	K16 negativ	5001.13	1297.5	1	11.4339	12465.3	0.125	1558.16
1424	26	A - 3	K16 negativ	6592.8	900.322	3	6.23187	7492.3	0.375	936.537
78	1	A - 3	K16 negativ	6191.42	742.764	1	12.1733	9125.19	0.125	1140.65
595	12	A - 3	K16 negativ	4470.24	639.67	1	14.1538	5080.79	0.125	635.099
1273	25	A - 3	K16 negativ	20391.8	1429.47	2	5.43969	8953.62	0.25	1119.2
717	14	A - 3	K16 negativ	7067.16	1490.35	1	15.0252	6701.76	0.125	837.719
402	10	A - 3	K16 negativ	6010.57	1256.33	2	10.2324	7960.57	0.25	995.071
375	10	A - 3	K16 negativ	5466.1	911.844	1	3.56484	8285.17	0.125	1035.65
599	12	A - 3	K16 negativ	7703.61	1431.79	1	12.1469	6551.95	0.125	818.994
1324	25	A - 3	K16 negativ	9743.75	1579.33	2	5.14922	8399.05	0.25	1049.88
1876	29	A - 3	K16 negativ	15800.8	1398.64	1	13.4408	16623.9	0.125	2077.99
186	6	A - 3	K16 negativ	8202.62	1592.63	1	11.6452	6296.1	0.125	787.013
8161	19	A - 3	K16 negativ	8550.26	1502.28	1	14.0481	6898.92	0.125	862.365
757	16	A - 3	K16 negativ	9724.29	1589.8	1	5.78297	6553.71	0.125	819.213
162	5	A - 3	K16 negativ	4970.84	609.004	2	11.1698	8265.43	0.25	1033.18
952	20	A - 3	K16 negativ	14128.7	1861.8	3	6.09104	9911.02	0.375	1238.88
1176	24	A - 3	K16 negativ	5425.82	630.937	2	7.84266	5845.02	0.25	730.627
1735	28	A - 3	K16 negativ	9623.92	1574.78	1	11.4339	8445.64	0.125	1055.71
1666	27	A - 3	K16 negativ	14101.7	1650.56	1	19.1181	9100.06	0.125	1137.51
524	12	A - 3	K16 negativ	10652.8	1820.39	3	8.4324	7881.68	0.375	985.21
1715	28	A - 3	K16 negativ	7287.38	1711.79	1	9.82312	9680.44	0.125	1210.06
262	10	A - 3	K16 negativ	5397.17	752.39	3	6.17026	6277.88	0.375	784.736
14531	26	A - 3	K16 negativ	7938.41	966.149	2	7.22211	8637.39	0.25	1079.67
1628	27	A - 3	K16 negativ	10335.2	1267.59	2	7.97469	8862.97	0.25	1107.87
1407	26	A - 3	K16 negativ	7210.12	1089.85	2	4.58148	5846.15	0.25	730.768
419	10	A - 3	K16 negativ	7251.49	1270.01	1	5.33406	7464.52	0.125	933.065
998	20	A - 3	K16 negativ	10488.1	1750.27	1	7.28812	7286.9	0.125	910.862
149	5	A - 3	K16 negativ	5442.66	1574.7	1	10.4569	6269.87	0.125	783.733
129	3	A - 3	K16 negativ	7140.25	1132.3	2	4.75312	6753.07	0.25	844.134
1939	31	A - 3	K16 negativ	8736.35	1686.47	1	10.4305	5775.74	0.125	721.967
552	12	A - 3	K16 negativ	11601.9	1326.05	1	9.45344	11025.7	0.125	1378.21
1743	28	A - 3	K16 negativ	9483.95	1553.83	1	3.82891	7016.06	0.125	877.008
11	1	A - 3	K16 negativ	6969.72	1366.87	1	6.57516	6792.69	0.125	849.086
1092	24	A - 3	K16 negativ	8155.68	973.321	2	7.97469	9327.96	0.25	1166
249	10	A - 3	K16 negativ	5530.34	1032.07	3	8.37078	9101.72	0.375	1137.72
487	10	A - 3	K16 negativ	5297.59	710.286	3	5.03479	6509.2	0.375	813.65
871	19	A - 3	K16 negativ	13096.5	803.811	1	11.6452	5503.37	0.125	687.921
1500	27	A - 3	K16 negativ	14269.4	1647.54	1	3.8025	9094.14	0.125	1136.77
1658	27	A - 3	K16 negativ	10991.5	1706.99	1	11.9356	7700.98	0.125	962.623
1940	31	A - 3	K16 negativ	8350.3	1713.91	1	10.4041	6344.65	0.125	793.081
1289	25	A - 3	K16 negativ	18526.3	1751.59	2	5.9018	10629.7	0.25	1328.71
1751	28	A - 3	K16 negativ	12375.1	1273.56	1	4.33063	5410.33	0.125	676.291
97	3	A - 3	K16 negativ	6526.9	1220.99	1	7.94828	6662.77	0.125	832.846
1636	27	A - 3	K16 negativ	13596.9	1689.82	1	7.07688	10468.3	0.125	1308.54
746	14	A - 3	K16 negativ	6061.62	1205.02	1	5.65094	6965.86	0.125	870.733
611	12	A - 3	K16 negativ	7533.16	1387.01	1	7.57859	5092.45	0.125	636.556
8591	19	A - 3	K16 negativ	7685.13	1012.13	5	9.24219	5871.87	0.625	733.984
1030	20	A - 3	K16 negativ	10924.2	1076.13	1	8.45	7871.37	0.125	983.921
1644	27	A - 3	K16 negativ	13461.1	1337.66	1	5.14922	7675.52	0.125	959.44
1906	29	A - 3	K16 negativ	12552.8	1605.04	2	11.962	12358.7	0.25	1544.84
824	19	A - 3	K16 negativ	8243.95	1740.22	1	9.63828	5213.07	0.125	651.634
1687	27	A - 3	K16 negativ	8901.3	1126.36	1	11.698	7461.79	0.125	932.724
557	12	A - 3	K16 negativ	11288.1	1670.72	1	6.31109	7117.81	0.125	889.726
819	19	A - 3	K16 negativ	7982.15	1417.5	4	11.7178	7767.83	0.5	970.979
324	10	A - 3	K16 negativ	6137.48	838.909	2	8.58203	7025.12	0.25	878.14
1274	25	A - 3	K16 negativ	15403.2	1532.31	1	14.3122	10351.6	0.125	1293.95
1077	24	A - 3	K16 negativ	5259.56	716.68	1	8.13312	7101.86	0.125	887.733
941	20	A - 3	K16 negativ	14557.2	1862.18	1	3.85531	6510.88	0.125	813.86
1660	27	A - 3	K16 negativ	11509.6	1626.9	4	9.61848	9191.46	0.5	1148.93
1192	24	A - 3	K16 negativ	6079.09	587.265	4	10.6417	9382.24	0.5	1172.78
1444	26	A - 3	K16 negativ	7213.02	1101.84	1	7.65781	8246.84	0.125	1030.85
1229	24	A - 3	K16 negativ	5761.13	1039.06	1	10.4833	9709.98	0.125	1213.75
377	10	A - 3	K16 negativ	7072.49	982.062	4	5.09641	6032.86	0.5	754.107
1750	28	A - 3	K16 negativ	8534.33	1523.1	2	7.71063	5394.51	0.25	674.314
886	19	A - 3	K16 negativ	8525.38	874.553	3	6.99766	6160.03	0.375	770.003
850	19	A - 3	K16 negativ	8162.29	1138.11	3	10.7297	6036.75	0.375	754.594
1532	27	A - 3	K16 negativ	18147.5	1203.04	4	9.65148	10424	0.5	1303
1084	24	A - 3	K16 negativ	7135.47	1542.33	1	11.6188	5847.19	0.125	730.899
329	10	A - 3	K16 negativ	6955.15	1001.76	1	3.69687	6092.46	0.125	761.557
253	10	A - 3	K16 negativ	4659.49	761.85	1	9.24219	7845.13	0.125	980.641
1063	23	A - 3	K16 negativ	7876.29	1580	1	8.95172	8457.8	0.125	1057.22
1604	27	A - 3	K16 negativ	14810	1595.6	1	13.0975	8482.51	0.125	1060.31
638	13	A - 3	K16 negativ	7733.54	1421.75	1	5.73016	5916.5	0.125	739.562
1397	26	A - 3	K16 negativ	7362.12	1221.73	3	7.44656	7630.69	0.375	953.836
1106	24	A - 3	K16 negativ	8780.04	1797.25	1	4.35703	5950.95	0.125	743.868
903	19	A - 3	K16 negativ	6530.51	930.969	2	11.3415	6722.75	0.25	840.344
1657	27	A - 3	K16 negativ	8102.14	1398.94	1	11.7244	8427.81	0.125	1053.48
1624	27	A - 3	K16 negativ	12418.8	1421.31	2	6.99766	8026.91	0.25	1003.36
999	20	A - 3	K16 negativ	14304.6	1528.06	5	7.78984	9367.85	0.625	1170.98
602	12	A - 3	K16 negativ	10162	1727.48	3	8.58203	5685.53	0.375	710.691
516	12	A - 3	K16 negativ	6895.49	1450.3	2	9.38742	6592.17	0.25	824.022
267	10	A - 3	K16 negativ	5787.55	785.425	2	10.8398	5675.75	0.25	709.469
6821	13	A - 3	K16 negativ	5965.18	1045.08	2	7.63141	8155.58	0.25	1019.45
1362	26	A - 3	K16 negativ	6876.33	754.354	1	3.74969	5119.37	0.125	639.922
1807	29	A - 3	K16 negativ	14079.4	1675.97	2	5.78297	8942.34	0.25	1117.79
177	6	A - 3	K16 negativ	7489.9	1412.64	3	3.56484	6118.15	0.375	764.769
784	16	A - 3	K16 negativ	8522.91	1406.57	3	8.26516	8165.68	0.375	1020.71
255	10	A - 3	K16 negativ	5738.55	1305.42	2	8.54242	8004.38	0.25	1000.55
957	20	A - 3	K16 negativ	13787.5	1572.53	1	16.0814	9502.43	0.125	1187.8
1509	27	A - 3	K16 negativ	16375.8	1558.44	3	9.18057	9731.09	0.375	1216.39
4041	10	A - 3	K16 negativ	5972.69	749.014	2	8.08031	6397.98	0.25	799.747
309	10	A - 3	K16 negativ	8222.39	1093.11	4	6.52895	10409.9	0.5	1301.24
4011	10	A - 3	K16 negativ	5809.38	883.42	2	7.20891	10297.1	0.25	1287.13
279	10	A - 3	K16 negativ	6777.5	1796.3	2	8.4632	9365.1	0.25	1170.64
642	13	A - 3	K16 negativ	7126.84	1107.82	2	4.6607	6573.37	0.25	821.671
1161	3	A - 3	K16 negativ	7816.52	1399	1	8.05391	5376.06	0.125	672.007
1508	27	A - 3	K16 negativ	17991.7	1402.52	2	8.67445	9687.95	0.25	1210.99
8421	19	A - 3	K16 negativ	8167.52	1239.52	1	15.0252	11973.6	0.125	1496.71
175	6	A - 3	K16 negativ	6461.7	1330.97	1	3.45922	6244.85	0.125	780.607
21	1	A - 3	K16 negativ	7577.52	1630.03	2	6.07344	6201.85	0.25	775.231
507	12	A - 3	K16 negativ	8491.71	1863.12	1	16.6887	11283.4	0.125	1410.43
1323	25	A - 3	K16 negativ	6580.3	1446.97	3	8.16833	6456.58	0.375	807.073
1133	24	A - 3	K16 negativ	5985.15	1351.91	1	4.48906	5006.31	0.125	625.789
949	20	A - 3	K16 negativ	15587.7	1095.81	3	8.75807	12625.9	0.375	1578.24
11851	24	A - 3	K16 negativ	5818.82	535.314	1	6.17906	5197.71	0.125	649.713
1473	26	A - 3	K16 negativ	8847.08	968.275	1	3.06312	5901.15	0.125	737.643
1917	29	A - 3	K16 negativ	11095.2	1554.62	1	3.88172	8316.78	0.125	1039.6
1837	29	A - 3	K16 negativ	13186.1	1785.49	2	13.4408	9973.23	0.25	1246.65
520	12	A - 3	K16 negativ	7307.53	1858.34	2	10.9454	6484.94	0.25	810.618
618	13	A - 3	K16 negativ	6980.11	1190.91	3	6.76	8428.07	0.375	1053.51
667	13	A - 3	K16 negativ	7146.51	1246.59	1	10.7473	5788.02	0.125	723.503
570	12	A - 3	K16 negativ	10495	1763.55	1	3.98734	5725.94	0.125	715.743
1652	27	A - 3	K16 negativ	10218.5	1474.26	2	10.8002	8620.38	0.25	1077.55
1545	27	A - 3	K16 negativ	11424.2	1021.42	1	6.68078	6937.19	0.125	867.149
54	1	A - 3	K16 negativ	5328.74	575.434	3	6.70719	5651.48	0.375	706.435
1391	26	A - 3	K16 negativ	6731.08	1140.01	2	5.01719	7729.94	0.25	966.243
214	10	A - 3	K16 negativ	11438.7	1489.06	1	5.41328	7936	0.125	992.001
365	10	A - 3	K16 negativ	7251.31	1194.48	1	5.51891	6987.68	0.125	873.461
12171	24	A - 3	K16 negativ	6494.07	622.249	1	12.3845	7377.19	0.125	922.149
1742	28	A - 3	K16 negativ	8610.33	1602.38	1	3.90813	6870.99	0.125	858.873
454	10	A - 3	K16 negativ	6195.49	815.267	1	9.53266	6908.98	0.125	863.622
882	19	A - 3	K16 negativ	7844.68	1019.41	1	18.0883	8303.06	0.125	1037.88
1663	27	A - 3	K16 negativ	12080.3	1333.78	2	12.675	15557.5	0.25	1944.69
1329	26	A - 3	K16 negativ	7609.73	1414.8	2	3.40641	6088.71	0.25	761.089
1224	24	A - 3	K16 negativ	7953.81	610.432	1	7.36734	8080.45	0.125	1010.06
1552	27	A - 3	K16 negativ	14980.1	1084.42	2	13.8369	9811.23	0.25	1226.4
1716	28	A - 3	K16 negativ	8516.82	1053.56	2	4.46266	5983.28	0.25	747.91
830	19	A - 3	K16 negativ	6925.79	1138.7	2	6.12625	5806.89	0.25	725.862
581	12	A - 3	K16 negativ	8678.02	1607.48	1	9.50625	5735.98	0.125	716.997
1127	24	A - 3	K16 negativ	6490.67	750.745	2	10.2588	7930.68	0.25	991.335
378	10	A - 3	K16 negativ	5984.31	726	1	10.7473	8272.65	0.125	1034.08
1309	25	A - 3	K16 negativ	10362.6	1845.71	1	17.8242	13406.9	0.125	1675.87
613	12	A - 3	K16 negativ	6758.66	1256.25	1	4.19859	6212.65	0.125	776.581
1213	24	A - 3	K16 negativ	8454.73	691.115	1	5.01719	7261.94	0.125	907.742
1862	29	A - 3	K16 negativ	15994.6	1215.01	2	3.82891	8191.95	0.25	1023.99
1909	29	A - 3	K16 negativ	15474.8	1737.78	2	12.4637	10000.7	0.25	1250.08
18471	29	A - 3	K16 negativ	10792.7	1853.21	2	10.0212	9061.27	0.25	1132.66
1165	24	A - 3	K16 negativ	7442.06	1137.54	1	7.78984	6277.45	0.125	784.681
1514	27	A - 3	K16 negativ	19300.7	1553.23	2	5.55852	10360.5	0.25	1295.07
1384	26	A - 3	K16 negativ	6961.1	1084.47	4	5.4991	6870.49	0.5	858.812
523	12	A - 3	K16 negativ	7032.49	1740.33	1	7.42016	6098.83	0.125	762.354
1144	24	A - 3	K16 negativ	6829.91	633.078	4	6.79301	8583.72	0.5	1072.97
439	10	A - 3	K16 negativ	4931.58	732.258	3	7.94828	7137.39	0.375	892.174
1376	26	A - 3	K16 negativ	8493.27	1471.95	3	5.4925	7390.59	0.375	923.824
7451	14	A - 3	K16 negativ	8139.33	1365.65	3	8.8725	8069.82	0.375	1008.73
172	6	A - 3	K16 negativ	6678.69	1656.21	2	6.25828	6589.37	0.25	823.671
1416	26	A - 3	K16 negativ	6088.72	948.694	1	6.78641	6446.08	0.125	805.76
1317	25	A - 3	K16 negativ	12736.9	1812.71	2	15.6061	8901.06	0.25	1112.63
1243	25	A - 3	K16 negativ	15893.4	1498.93	2	5.25484	10140.1	0.25	1267.51
6651	13	A - 3	K16 negativ	6015	920.047	1	6.54875	10081.6	0.125	1260.21
155	5	A - 3	K16 negativ	5409.04	808.335	2	7.73703	5717.7	0.25	714.712
1567	27	A - 3	K16 negativ	16778.6	1365.31	2	9.11016	9626.97	0.25	1203.37
394	10	A - 3	K16 negativ	5972.32	898.242	2	3.59125	6417.36	0.25	802.17
339	10	A - 3	K16 negativ	4951.62	779.351	1	16.5567	16989	0.125	2123.62
193	6	A - 3	K16 negativ	8362.87	1713.23	2	8.4632	6966.49	0.25	870.811
294	10	A - 3	K16 negativ	6939.72	909.256	2	6.64117	6194.72	0.25	774.34
1283	25	A - 3	K16 negativ	15441.3	1644.83	1	5.12281	9038.52	0.125	1129.82
1699	28	A - 3	K16 negativ	6374.4	1427.02	1	13.52	15799.2	0.125	1974.9
236	10	A - 3	K16 negativ	6161.28	916.87	3	11.2579	8322.94	0.375	1040.37
866	19	A - 3	K16 negativ	7869.52	1075.52	3	11.4955	9201.22	0.375	1150.15
380	10	A - 3	K16 negativ	5184.23	747.658	2	10.8794	8837.8	0.25	1104.72
898	19	A - 3	K16 negativ	7032.88	1310.49	1	8.42359	5167.85	0.125	645.981
1352	26	A - 3	K16 negativ	7676.64	1720.32	2	4.79273	7443.94	0.25	930.492
1916	29	A - 3	K16 negativ	12452	1372.61	5	6.92372	11172.8	0.625	1396.6
1040	20	A - 3	K16 negativ	7771.9	1136.66	2	10.2192	8703.95	0.25	1087.99
1472	26	A - 3	K16 negativ	7247.43	1018.12	2	5.22844	5267.89	0.25	658.486
1664	27	A - 3	K16 negativ	9709.96	1432.93	1	6.86562	9452.3	0.125	1181.54
965	20	A - 3	K16 negativ	14856.2	1789.32	1	6.44313	7240.5	0.125	905.062
427	10	A - 3	K16 negativ	6401.02	833.239	5	6.62797	9264.2	0.625	1158.02
1598	27	A - 3	K16 negativ	10305.4	1274.57	4	8.39719	9852.32	0.5	1231.54
969	20	A - 3	K16 negativ	12116	1071.32	1	9.92875	9529.38	0.125	1191.17
494	12	A - 3	K16 negativ	6857.48	1643.54	1	5.46609	9549.1	0.125	1193.64
1941	31	A - 3	K16 negativ	10035	1774.72	1	12.3053	12396.4	0.125	1549.55
1601	27	A - 3	K16 negativ	13009.4	845.803	1	7.68422	8781.79	0.125	1097.72
1902	29	A - 3	K16 negativ	12922	1776.35	1	8.29156	11199.7	0.125	1399.96
7881	16	A - 3	K16 negativ	8914.3	1422.43	3	5.915	8197.09	0.375	1024.64
1249	25	A - 3	K16 negativ	12280.3	1419.46	1	3.74969	7798.08	0.125	974.761
1284	25	A - 3	K16 negativ	7909.95	1310.81	1	6.97125	7985.48	0.125	998.186
1305	25	A - 3	K16 negativ	13113	1581.56	2	14.1934	11046	0.25	1380.75
664	13	A - 3	K16 negativ	6479.28	1126.08	1	9.50625	5916.72	0.125	739.59
1002	20	A - 3	K16 negativ	13189.1	1174.56	1	4.43625	6776.62	0.125	847.078
11991	24	A - 3	K16 negativ	5120.77	473.154	2	6.3375	5606.13	0.25	700.766
1533	27	A - 3	K16 negativ	16341.7	1268.8	3	7.6138	8848.1	0.375	1106.01
326	10	A - 3	K16 negativ	6527.91	935.054	3	4.87635	6810.62	0.375	851.327
1881	29	A - 3	K16 negativ	15051.1	1761.84	1	14.5762	9080.12	0.125	1135.02
248	10	A - 3	K16 negativ	4749.52	775.358	2	11.5527	7452.94	0.25	931.617
65	1	A - 3	K16 negativ	4995.26	563.955	1	12.5166	8899.85	0.125	1112.48
994	20	A - 3	K16 negativ	13863.2	1244.69	1	4.54188	7936.7	0.125	992.087
1421	26	A - 3	K16 negativ	5747.32	641.261	2	8.8725	5412.54	0.25	676.567
48	1	A - 3	K16 negativ	7194.67	842.638	1	14.4442	7221.79	0.125	902.724
1338	26	A - 3	K16 negativ	8561.02	1725.63	2	7.05047	7917.56	0.25	989.695
891	19	A - 3	K16 negativ	6738.68	1090.76	2	10.6945	9142.43	0.25	1142.8
18111	29	A - 3	K16 negativ	12806.7	1610.98	1	8.71406	8438.42	0.125	1054.8
1477	26	A - 3	K16 negativ	6633.61	1293.93	3	5.64214	9885.18	0.375	1235.65
1762	28	A - 3	K16 negativ	6853.36	1427.04	2	7.94828	8513.32	0.25	1064.16
483	10	A - 3	K16 negativ	6635.29	912.534	1	4.85875	7952.51	0.125	994.064
1429	26	A - 3	K16 negativ	6883.69	1156.7	1	4.75312	11219.2	0.125	1402.4
457	10	A - 3	K16 negativ	5292.59	830.904	2	7.44656	6200.37	0.25	775.046
1159	24	A - 3	K16 negativ	6179.7	829.103	1	8.84609	6373.53	0.125	796.691
252	10	A - 3	K16 negativ	5637.09	905.731	3	4.88516	6602.05	0.375	825.256
18281	29	A - 3	K16 negativ	12045.2	1663.09	2	9.92875	8744.5	0.25	1093.06
1004	20	A - 3	K16 negativ	14184.9	1621.87	1	12.0941	7891.49	0.125	986.437
794	17	A - 3	K16 negativ	6561.24	1210.06	2	10.338	6027.94	0.25	753.493
1115	24	A - 3	K16 negativ	7123.35	762.06	2	3.53844	6908.2	0.25	863.525
1235	24	A - 3	K16 negativ	6084.4	626.109	1	4.17219	8687.08	0.125	1085.89
1129	24	A - 3	K16 negativ	5442.78	507.266	1	8.76688	10670	0.125	1333.75
1234	24	A - 3	K16 negativ	6789.9	670.189	3	7.23531	6360.44	0.375	795.055
1314	25	A - 3	K16 negativ	7772.48	1869.48	1	17.9563	6256.26	0.125	782.033
1491	27	A - 3	K16 negativ	16634.5	1103.16	1	6.12625	10209.4	0.125	1276.17
1890	29	A - 3	K16 negativ	14437.8	1469.49	1	11.962	13527.1	0.125	1690.89
471	10	A - 3	K16 negativ	5352.55	624.546	2	12.7674	8295.83	0.25	1036.98
423	10	A - 3	K16 negativ	5245.94	715.147	1	10.9322	15732.7	0.125	1966.59
857	19	A - 3	K16 negativ	7560.35	1112.31	1	15.8702	6679.21	0.125	834.902
662	13	A - 3	K16 negativ	5664.02	1047.72	2	6.15266	6788.13	0.25	848.516
1617	27	A - 3	K16 negativ	10920.5	1194.07	1	4.77953	12697.8	0.125	1587.23
64	1	A - 3	K16 negativ	7958.79	826.365	2	8.51602	10716.9	0.25	1339.61
1272	3	A - 3	K16 negativ	8817.07	1581.13	1	12.3581	8912.69	0.125	1114.09
1270	25	A - 3	K16 negativ	17600.3	1403.64	1	6.54875	7867.75	0.125	983.468
1287	25	A - 3	K16 negativ	15878.4	1774.35	3	12.3845	13275.6	0.375	1659.45
1041	20	A - 3	K16 negativ	12543.2	1152.13	1	16.0022	7478.03	0.125	934.754
1732	28	A - 3	K16 negativ	8372.6	1504.5	3	8.54682	10861.7	0.375	1357.71
1023	20	A - 3	K16 negativ	11002.6	1308.81	2	5.43969	6541.72	0.25	817.715
609	12	A - 3	K16 negativ	6334.08	1192.58	2	6.78641	9632.23	0.25	1204.03
1461	26	A - 3	K16 negativ	7427.58	972.89	2	5.75656	6170.78	0.25	771.348
1380	26	A - 3	K16 negativ	6737.61	1179.2	2	5.65094	9050.4	0.25	1131.3
1849	29	A - 3	K16 negativ	13571.6	1295.72	1	3.32719	9289.17	0.125	1161.15
894	19	A - 3	K16 negativ	7043.05	1338.67	1	3.19516	5338.12	0.125	667.264
503	12	A - 3	K16 negativ	5971.01	1073.29	1	11.6188	6737.34	0.125	842.168
1228	24	A - 3	K16 negativ	8686.09	487.704	2	12.6222	8813.5	0.25	1101.69
10751	23	A - 3	K16 negativ	5314.34	521.211	1	10.985	6095.68	0.125	761.96
1648	27	A - 3	K16 negativ	12338.2	1834.18	1	15.2892	11320.1	0.125	1415.02
1049	20	A - 3	K16 negativ	6996.09	1024.59	1	5.20203	5018.19	0.125	627.274
841	19	A - 3	K16 negativ	7360.84	1150.93	2	11.117	5987.75	0.25	748.469
684	13	A - 3	K16 negativ	7483.18	1607.24	1	5.41328	7211.82	0.125	901.478
19141	29	A - 3	K16 negativ	15140.1	1064.88	2	8.8857	9158.46	0.25	1144.81
1069	23	A - 3	K16 negativ	6803.44	547.27	1	11.6452	5767.99	0.125	720.999
555	12	A - 3	K16 negativ	9269.67	1093.08	1	10.2192	5999.98	0.125	749.998
500	12	A - 3	K16 negativ	7048.24	1535.22	1	12.4637	6769.78	0.125	846.223
853	19	A - 3	K16 negativ	7233.49	1014.02	1	12.9919	5653.04	0.125	706.631
1870	29	A - 3	K16 negativ	15301.3	1612.17	1	13.9689	9014.04	0.125	1126.76
1191	24	A - 3	K16 negativ	6329.28	646.754	2	7.14289	7373.68	0.25	921.71
1072	23	A - 3	K16 negativ	7535.29	740.568	4	9.65809	8864.01	0.5	1108
1237	24	A - 3	K16 negativ	6007.85	707.838	3	11.6099	9524.05	0.375	1190.51
11681	24	A - 3	K16 negativ	5419.47	447.082	1	9.00453	6777.03	0.125	847.128
1546	27	A - 3	K16 negativ	12324.9	975.009	1	3.38	7144.52	0.125	893.065
1770	28	A - 3	K16 negativ	9736.93	1177.17	2	9.63828	7329.31	0.25	916.163
154	5	A - 3	K16 negativ	6234.6	638.312	1	11.5395	9183.53	0.125	1147.94
4111	10	A - 3	K16 negativ	6198.59	845.259	1	18.9069	8432.58	0.125	1054.07
527	12	A - 3	K16 negativ	6978.08	1426.5	1	8.05391	8904.1	0.125	1113.01
1539	27	A - 3	K16 negativ	15781.1	1158.85	5	5.73016	9612.64	0.625	1201.58
1210	24	A - 3	K16 negativ	8416.07	517.44	1	7.15609	5359.65	0.125	669.956
390	10	A - 3	K16 negativ	5757.55	876.872	2	4.00055	5231.96	0.25	653.995
573	12	A - 3	K16 negativ	6072.95	688.807	1	8.0275	5187.59	0.125	648.449
99	3	A - 3	K16 negativ	6339.66	970.327	1	4.35703	9090.37	0.125	1136.3
120	3	A - 3	K16 negativ	9699.27	1597.76	1	4.25141	6839.01	0.125	854.876
1028	20	A - 3	K16 negativ	8520.24	1145.67	1	15.923	6551.25	0.125	818.906
1733	28	A - 3	K16 negativ	8379.64	1793.25	1	3.11594	6316.67	0.125	789.584
1918	29	A - 3	K16 negativ	15993.6	1094.72	1	4.88516	11382.2	0.125	1422.77
703	13	A - 3	K16 negativ	7054.64	920.155	1	5.94141	6831.31	0.125	853.914
1000	20	A - 3	K16 negativ	10365.9	831.692	1	7.84266	7057.2	0.125	882.15
5281	12	A - 3	K16 negativ	6517.13	1386.37	1	5.75656	8428.44	0.125	1053.55
209	10	A - 3	K16 negativ	6338.93	1089.2	3	8.08911	8817.72	0.375	1102.22
1682	27	A - 3	K16 negativ	9246.78	1177.33	1	3.32719	9849.01	0.125	1231.13
844	19	A - 3	K16 negativ	8527.06	1092.96	2	12.6618	6838.05	0.25	854.757
722	14	A - 3	K16 negativ	5491.72	1075.62	1	13.2031	7353.52	0.125	919.191
241	10	A - 3	K16 negativ	6311.31	984.059	1	15.6853	10991.2	0.125	1373.9
1797	29	A - 3	K16 negativ	13452.3	1326.08	3	14.2418	9483.66	0.375	1185.46
1454	26	A - 3	K16 negativ	6760.67	1227.64	2	5.46609	8752.68	0.25	1094.08
484	10	A - 3	K16 negativ	4621.16	647.923	2	8.0275	6721.21	0.25	840.152
1527	27	A - 3	K16 negativ	11263.3	1435.47	3	8.16833	9560.09	0.375	1195.01
1009	20	A - 3	K16 negativ	12324.3	1107.07	2	8.93852	7482.83	0.25	935.354
166	6	A - 3	K16 negativ	7161.7	1722.12	2	4.58148	6877.38	0.25	859.672
1121	3	A - 3	K16 negativ	8612.81	1728.74	1	4.83234	7014.73	0.125	876.842
661	13	A - 3	K16 negativ	6611.55	1049.43	1	5.28125	6105.55	0.125	763.194
12621	25	A - 3	K16 negativ	17486.7	1411.39	1	12.9391	8222.02	0.125	1027.75
837	19	A - 3	K16 negativ	8260.82	1024.27	4	8.27176	5988.46	0.5	748.557
203	10	A - 3	K16 negativ	6179.34	957.821	1	10.6681	5735.82	0.125	716.978
1557	27	A - 3	K16 negativ	15626.8	1544.83	1	3.56484	7903.46	0.125	987.932
1394	26	A - 3	K16 negativ	6133.29	1001.41	3	7.95708	7896.23	0.375	987.028
1303	25	A - 3	K16 negativ	16258.4	1763.79	1	14.8139	10223.2	0.125	1277.9
1867	29	A - 3	K16 negativ	17436.6	1110.88	1	6.20547	8226.86	0.125	1028.36
421	10	A - 3	K16 negativ	5103.19	602.849	2	7.02406	7107.26	0.25	888.407
1570	27	A - 3	K16 negativ	15058.6	1075.65	1	13.388	13267	0.125	1658.38
1081	24	A - 3	K16 negativ	7705.51	697.023	1	3.88172	6188.41	0.125	773.551
518	12	A - 3	K16 negativ	8990.91	1691.55	1	5.30766	6826.61	0.125	853.326
1717	28	A - 3	K16 negativ	7357.59	1798.18	2	4.88516	7608.18	0.25	951.022
630	13	A - 3	K16 negativ	8026.81	1644.21	1	12.7806	13093.1	0.125	1636.64
1146	24	A - 3	K16 negativ	6679.01	641.318	1	4.51547	5311.4	0.125	663.925
250	10	A - 3	K16 negativ	7448.07	1648.37	4	7.22871	9677.91	0.5	1209.74
1302	25	A - 3	K16 negativ	16214.3	1528.24	2	6.89203	10633.7	0.25	1329.22
1713	28	A - 3	K16 negativ	7213.36	1678.2	1	5.30766	8322.98	0.125	1040.37
772	16	A - 3	K16 negativ	12147.7	1337	1	8.26516	7675.66	0.125	959.458
666	13	A - 3	K16 negativ	7984.72	1015.89	2	7.72383	6066.81	0.25	758.351
525	12	A - 3	K16 negativ	7516.12	1613.48	3	7.26172	10485.8	0.375	1310.72
321	10	A - 3	K16 negativ	6227.49	796.6	3	9.84073	9527.55	0.375	1190.94
1219	24	A - 3	K16 negativ	7516.98	504.172	1	4.67391	6695.47	0.125	836.934
1369	26	A - 3	K16 negativ	7975.76	1370.9	2	12.0412	13811.7	0.25	1726.46
1795	29	A - 3	K16 negativ	8463.21	1308.83	1	4.96438	8329.9	0.125	1041.24
354	10	A - 3	K16 negativ	5749.63	752.784	2	8.37078	7243.09	0.25	905.386
1873	29	A - 3	K16 negativ	13572.6	1271.02	2	7.69742	9770.28	0.25	1221.28
827	19	A - 3	K16 negativ	8151.5	1848.02	1	3.16875	6877.92	0.125	859.74
1730	28	A - 3	K16 negativ	8891.39	1862.33	1	6.99766	11708.5	0.125	1463.57
1307	25	A - 3	K16 negativ	12189.3	1696.42	1	18.5636	13067.3	0.125	1633.42
388	10	A - 3	K16 negativ	6506.84	759.338	1	3.56484	6056.24	0.125	757.031
11561	24	A - 3	K16 negativ	5400.7	595.485	3	8.8813	6686.91	0.375	835.864
14251	26	A - 3	K16 negativ	5316.77	1397.41	1	6.73359	5018.67	0.125	627.334
881	19	A - 3	K16 negativ	7331.86	1134.83	2	8.19914	5272.37	0.25	659.046
1594	27	A - 3	K16 negativ	9576.06	1199.21	1	4.33063	8136.96	0.125	1017.12
1120	24	A - 3	K16 negativ	5609.73	809.733	2	9.96836	8553.69	0.25	1069.21
1203	24	A - 3	K16 negativ	5773.12	483.345	1	11.3283	6096.21	0.125	762.026
495	12	A - 3	K16 negativ	7140.76	1477.48	2	5.76977	6451.02	0.25	806.378
1006	20	A - 3	K16 negativ	13221.7	1126.78	2	6.54875	8928.22	0.25	1116.03
5841	12	A - 3	K16 negativ	6459.05	1478.24	2	5.0568	7398.17	0.25	924.771
333	10	A - 3	K16 negativ	6356.37	925.7	1	7.36734	5851.24	0.125	731.405
1884	29	A - 3	K16 negativ	12132.8	1756.94	3	6.15266	8278.5	0.375	1034.81
1590	27	A - 3	K16 negativ	15102.2	897.393	2	8.45	9836.4	0.25	1229.55
1111	24	A - 3	K16 negativ	5964.34	742.953	2	8.54242	5897.95	0.25	737.243
616	13	A - 3	K16 negativ	7708.13	1530.66	1	15.7117	10152.7	0.125	1269.08
1184	24	A - 3	K16 negativ	7359	649.086	3	6.48714	7247.24	0.375	905.904
1034	20	A - 3	K16 negativ	9111.51	1470.79	2	10.787	7262.1	0.25	907.762
986	20	A - 3	K16 negativ	14835.2	1258.41	2	7.47297	8623.54	0.25	1077.94
322	10	A - 3	K16 negativ	6084.48	1189.22	1	3.30078	5485.95	0.125	685.744
566	12	A - 3	K16 negativ	8237.94	1329.2	1	5.09641	6135.13	0.125	766.891
1074	23	A - 3	K16 negativ	8203.34	634.336	1	11.8564	8176.24	0.125	1022.03
1708	28	A - 3	K16 negativ	7965.65	1574.47	2	10.2588	9862.46	0.25	1232.81
1172	24	A - 3	K16 negativ	5230.93	709.675	3	7.68422	6040.62	0.375	755.078
437	10	A - 3	K16 negativ	5906.38	949.952	1	13.8897	5578.71	0.125	697.339
410	10	A - 3	K16 negativ	6981.97	937.962	1	18.4052	9060.03	0.125	1132.5
1349	26	A - 3	K16 negativ	7941.6	1343.73	1	10.0344	7354.08	0.125	919.26
1334	26	A - 3	K16 negativ	8037.95	1478.02	3	9.06615	7234.17	0.375	904.271
1179	24	A - 3	K16 negativ	7512	949.471	1	3.45922	6594.15	0.125	824.269
1774	29	A - 3	K16 negativ	8870.29	1375.44	1	8.68766	6508.53	0.125	813.566
1927	29	A - 3	K16 negativ	12221.4	1538.82	1	9.21578	10149.3	0.125	1268.66
1291	25	A - 3	K16 negativ	17470.9	1524.76	2	8.29156	10414.5	0.25	1301.81
1214	24	A - 3	K16 negativ	6753.66	654.4	4	10.338	9287.19	0.5	1160.9
612	12	A - 3	K16 negativ	8428.06	1776.33	2	11.2755	13840.9	0.25	1730.11
750	14	A - 3	K16 negativ	4210.55	1476.12	1	4.33063	5074.16	0.125	634.271
1220	24	A - 3	K16 negativ	8770.65	735.35	2	7.57859	5960.91	0.25	745.114
1576	27	A - 3	K16 negativ	14019.9	1385.41	2	9.01773	11129.8	0.25	1391.22
774	16	A - 3	K16 negativ	9645.19	1503.14	2	7.5918	7833.75	0.25	979.219
1271	25	A - 3	K16 negativ	13600.5	1650.32	1	6.36391	11194.1	0.125	1399.27
875	19	A - 3	K16 negativ	8511.22	858.665	2	3.30078	5698.75	0.25	712.344
962	20	A - 3	K16 negativ	11651.8	1246.74	1	10.4041	7582.73	0.125	947.841
357	10	A - 3	K16 negativ	6590.94	1099.04	3	6.28469	7239.16	0.375	904.895
11251	24	A - 3	K16 negativ	6419.72	851.19	2	8.72727	12062.3	0.25	1507.78
1037	20	A - 3	K16 negativ	7530.53	1028.49	3	10.096	7855.73	0.375	981.967
1431	26	A - 3	K16 negativ	6933.4	1039.34	1	14.8139	6523.27	0.125	815.408
755	16	A - 3	K16 negativ	9043.51	1566.38	1	3.8025	5920.82	0.125	740.102
1029	20	A - 3	K16 negativ	10550.6	1258.79	1	12.675	8288.01	0.125	1036
37	1	A - 3	K16 negativ	6560.98	1070.71	1	3.90813	6548.03	0.125	818.503
1690	27	A - 3	K16 negativ	8523.41	842.068	2	4.79273	6715.67	0.25	839.459
1451	26	A - 3	K16 negativ	5555.31	796.137	3	6.12625	10327.8	0.375	1290.97
793	17	A - 3	K16 negativ	8591.11	1481.62	2	6.57516	6402.05	0.25	800.256
874	19	A - 3	K16 negativ	9196.7	1436.87	1	9.55906	5381.49	0.125	672.687
1441	26	A - 3	K16 negativ	5869.31	1248.14	2	8.70086	8444.77	0.25	1055.6
945	20	A - 3	K16 negativ	16125.6	1630.68	1	7.39375	8910.11	0.125	1113.76
690	13	A - 3	K16 negativ	5661.15	1019.73	2	5.42648	9456.05	0.25	1182.01
1782	29	A - 3	K16 negativ	7716.8	1001.79	2	3.3668	7764.78	0.25	970.597
502	12	A - 3	K16 negativ	6624.4	1570.63	2	5.13602	6763.52	0.25	845.44
66	1	A - 3	K16 negativ	4687.99	633.234	1	5.73016	6075.5	0.125	759.438
1456	26	A - 3	K16 negativ	6450.16	1152.49	3	5.70375	6858.17	0.375	857.271
297	10	A - 3	K16 negativ	7839.32	1179.1	2	13.52	11372.3	0.25	1421.54
790	17	A - 3	K16 negativ	7884.35	1197.02	1	18.5108	12957.3	0.125	1619.67
925	19	A - 3	K16 negativ	7372.57	1072.25	3	10.096	7163.08	0.375	895.386
219	10	A - 3	K16 negativ	5365.95	1144.35	1	6.12625	6654.83	0.125	831.854
6	1	A - 3	K16 negativ	6880.75	1042.74	2	5.0568	7534.27	0.25	941.784
946	20	A - 3	K16 negativ	16330.5	1103.35	2	7.72383	9247.23	0.25	1155.9
970	20	A - 3	K16 negativ	12636.4	812.748	1	9.34781	7470.2	0.125	933.775
1696	28	A - 3	K16 negativ	8210.33	1559.07	2	8.93852	8753.37	0.25	1094.17
862	19	A - 3	K16 negativ	8511.18	1255.65	3	8.79328	7204.02	0.375	900.503
729	14	A - 3	K16 negativ	6599.17	1147.96	1	10.1928	6947.24	0.125	868.405
1150	24	A - 3	K16 negativ	7630.34	618.864	1	4.14578	6841.19	0.125	855.149
1365	26	A - 3	K16 negativ	7191.62	1550.77	1	4.72672	7798.2	0.125	974.774
1688	27	A - 3	K16 negativ	12628.8	1288.01	1	6.17906	7621.97	0.125	952.746
1677	27	A - 3	K16 negativ	13203.9	1256.42	1	11.1434	8796.97	0.125	1099.62
1684	27	A - 3	K16 negativ	9761.77	1664.42	1	3.53844	5386.8	0.125	673.35
2461	10	A - 3	K16 negativ	5306.27	675.928	2	10.4437	7621.19	0.25	952.649
1463	26	A - 3	K16 negativ	7240.21	1056.45	1	10.1928	9455.72	0.125	1181.97
382	10	A - 3	K16 negativ	7144.38	1087.8	2	3.26117	6886.71	0.25	860.839
633	13	A - 3	K16 negativ	7954.29	1482.1	1	3.22156	5758.56	0.125	719.82
1251	25	A - 3	K16 negativ	14828.3	1543.53	1	13.5728	10417.4	0.125	1302.17
13	1	A - 3	K16 negativ	9897.4	1783.76	2	7.45977	6832.38	0.25	854.047
1053	20	A - 3	K16 negativ	8624.06	1188.86	1	3.82891	5524.28	0.125	690.534
1903	29	A - 3	K16 negativ	13706.9	1222.8	2	12.3713	8612.67	0.25	1076.58
617	13	A - 3	K16 negativ	6894.11	1276.55	1	10.2984	8296.66	0.125	1037.08
455	10	A - 3	K16 negativ	5661.4	809.3	1	19.5142	11752.8	0.125	1469.1
1110	24	A - 3	K16 negativ	7141.04	990.466	1	14.0217	6730.81	0.125	841.352
1316	25	A - 3	K16 negativ	10729.9	1713.91	2	5.24164	6479.76	0.25	809.97
972	20	A - 3	K16 negativ	12604.8	1063.95	3	9.00453	8789.33	0.375	1098.67
990	20	A - 3	K16 negativ	14316.1	1761.69	2	7.89547	10330.9	0.25	1291.36
1048	20	A - 3	K16 negativ	10265.7	1313.48	2	9.33461	6797.74	0.25	849.717
1080	24	A - 3	K16 negativ	6240.56	812.753	2	3.82891	9637.49	0.25	1204.69
1766	28	A - 3	K16 negativ	9366.43	1819.03	3	8.65245	9664.79	0.375	1208.1
869	19	A - 3	K16 negativ	8397.33	746.984	1	18.2467	11519.4	0.125	1439.92
314	10	A - 3	K16 negativ	5425.27	760.003	2	9.53266	12510.8	0.25	1563.86
1008	20	A - 3	K16 negativ	7747.77	1185.75	1	3.96094	5500.19	0.125	687.524
144	5	A - 3	K16 negativ	4586.17	757.561	2	8.00109	5662.04	0.25	707.755
1920	29	A - 3	K16 negativ	13089.8	1115.12	2	10.9982	8712.73	0.25	1089.09
1051	20	A - 3	K16 negativ	8978.89	1361.81	4	4.56168	6614.44	0.5	826.804
1760	28	A - 3	K16 negativ	8169.87	1351.99	1	15.7381	9288.66	0.125	1161.08
1609	27	A - 3	K16 negativ	14514.3	1856.35	2	11.8696	11944.8	0.25	1493.1
15611	27	A - 3	K16 negativ	17081.9	1036.76	2	5.14922	8175.92	0.25	1021.99
1099	24	A - 3	K16 negativ	7691.23	847.804	2	9.00453	7695.26	0.25	961.907
1627	27	A - 3	K16 negativ	12801.2	1138.74	3	8.72286	8914.78	0.375	1114.35
868	19	A - 3	K16 negativ	7856.81	961.247	1	8.23875	8130.52	0.125	1016.32
146	5	A - 3	K16 negativ	4953.74	604.992	3	11.9708	6598.75	0.375	824.843
18801	29	A - 3	K16 negativ	15948.1	1639.8	1	7.28812	9405.54	0.125	1175.69
76	1	A - 3	K16 negativ	8095.91	854.629	1	4.56828	6460.05	0.125	807.507
1701	28	A - 3	K16 negativ	6689.99	1527.57	3	8.67005	7884.04	0.375	985.505
737	14	A - 3	K16 negativ	8655.41	1538.69	4	4.53527	7593.7	0.5	949.213
1347	26	A - 3	K16 negativ	8841.45	1840.36	1	3.27438	6905.72	0.125	863.215
1096	24	A - 3	K16 negativ	7026.82	933.545	1	8.50281	7078.73	0.125	884.841
533	12	A - 3	K16 negativ	6723.05	1548.64	2	8.21234	7098.23	0.25	887.279
1112	24	A - 3	K16 negativ	7430.3	746.921	3	5.36047	8104.52	0.375	1013.06
1554	27	A - 3	K16 negativ	14833.4	1717.74	1	6.36391	12102.1	0.125	1512.76
1752	28	A - 3	K16 negativ	10468.2	1665.89	2	6.21867	6224.37	0.25	778.046
571	12	A - 3	K16 negativ	7485.78	1228.22	2	7.23531	6030.78	0.25	753.848
858	19	A - 3	K16 negativ	11760.1	1081.39	1	17.6394	8296.57	0.125	1037.07
929	20	A - 3	K16 negativ	13863.2	1220.88	3	9.46224	9904.04	0.375	1238.01
1088	24	A - 3	K16 negativ	6980.46	690.121	1	13.388	7507.69	0.125	938.461
1486	26	A - 3	K16 negativ	6423.63	525.776	2	7.6182	8929.64	0.25	1116.2
6371	13	A - 3	K16 negativ	5920.43	1366.36	1	6.78641	8521.07	0.125	1065.13
1536	27	A - 3	K16 negativ	13493.4	1530.31	4	6.03383	8986.92	0.5	1123.36
9	1	A - 3	K16 negativ	6615.67	872.771	3	10.6329	7219.08	0.375	902.386
11641	24	A - 3	K16 negativ	9048.07	934.529	3	8.19474	8911.27	0.375	1113.91
422	10	A - 3	K16 negativ	6239.04	793.369	4	7.63801	8092.14	0.5	1011.52
696	13	A - 3	K16 negativ	6688.09	1386.42	4	6.56195	8804.31	0.5	1100.54
775	16	A - 3	K16 negativ	12000.9	1777.92	1	17.9827	11896	0.125	1487
650	13	A - 3	K16 negativ	7215.83	1016.8	2	6.7468	6462.62	0.25	807.828
12551	25	A - 3	K16 negativ	13080.4	1454.1	1	6.52234	8321.18	0.125	1040.15
14871	26	A - 3	K16 negativ	7642.11	1312.06	1	11.7508	6622.5	0.125	827.812
1866	29	A - 3	K16 negativ	10590	1826.77	1	6.86562	7935.42	0.125	991.928
1681	27	A - 3	K16 negativ	11158.2	1411.3	1	7.76344	5923.4	0.125	740.425
1467	26	A - 3	K16 negativ	5602.87	897.583	1	5.67734	8096.06	0.125	1012.01
228	10	A - 3	K16 negativ	7575.83	1201.44	2	4.84555	8659.5	0.25	1082.44
877	19	A - 3	K16 negativ	5572.47	662.365	1	3.72328	5230.2	0.125	653.775
11411	24	A - 3	K16 negativ	6594.36	1341.62	2	10.1796	8949.72	0.25	1118.71
550	12	A - 3	K16 negativ	11246.4	1824.64	1	9.66469	6653.65	0.125	831.706
800	19	A - 3	K16 negativ	7985.05	1542.19	3	9.23339	7321.85	0.375	915.231
9361	20	A - 3	K16 negativ	10437.7	1057.25	3	11.6011	7189.94	0.375	898.743
676	13	A - 3	K16 negativ	6964.03	1193.01	1	3.03672	8181.04	0.125	1022.63
1768	28	A - 3	K16 negativ	8110.96	1168.22	2	9.94195	9685.5	0.25	1210.69
15771	27	A - 3	K16 negativ	15282	1032.55	1	10.4041	9132.68	0.125	1141.59
808	19	A - 3	K16 negativ	9303.77	1585.74	1	4.72672	6156.7	0.125	769.587
1142	24	A - 3	K16 negativ	5504	716.807	2	8.97813	6839.45	0.25	854.931
1827	29	A - 3	K16 negativ	15872.6	1156.87	1	10.9586	7798.72	0.125	974.84
466	10	A - 3	K16 negativ	6259.35	768.15	2	4.13258	5109.43	0.25	638.679
823	19	A - 3	K16 negativ	11262.1	852.53	1	5.30766	5032.5	0.125	629.062
1310	25	A - 3	K16 negativ	10838.9	1098.7	2	9.295	8528.59	0.25	1066.07
647	13	A - 3	K16 negativ	11601	1751.51	1	9.66469	7582.07	0.125	947.759
498	12	A - 3	K16 negativ	7953.69	1519.7	1	3.53844	6201.55	0.125	775.194
10731	23	A - 3	K16 negativ	5352.39	501.965	1	5.14922	5370.51	0.125	671.314
1819	29	A - 3	K16 negativ	8881.93	1071.41	1	5.41328	6916.49	0.125	864.562
1772	29	A - 3	K16 negativ	11860.3	1704.12	1	6.23187	7882.5	0.125	985.312
472	10	A - 3	K16 negativ	6548.93	1051.22	1	17.0848	9321.06	0.125	1165.13
1356	26	A - 3	K16 negativ	8134.38	1710.16	1	5.14922	5202.59	0.125	650.324
1667	27	A - 3	K16 negativ	11844.8	1478.99	2	10.7077	9239.45	0.25	1154.93
707	13	A - 3	K16 negativ	5015.96	776.787	1	14.2594	8755.93	0.125	1094.49
884	19	A - 3	K16 negativ	8539.98	1110.54	2	8.93852	8898.96	0.25	1112.37
1265	25	A - 3	K16 negativ	15961.2	1863.32	1	3.19516	9086.42	0.125	1135.8
600	12	A - 3	K16 negativ	8403.06	1375.83	1	10.985	7385.88	0.125	923.234
1205	24	A - 3	K16 negativ	6790.87	580.99	4	8.82629	9800.71	0.5	1225.09
1851	29	A - 3	K16 negativ	12452.2	1442.8	3	8.59083	8607.08	0.375	1075.89
1318	25	A - 3	K16 negativ	7835.79	1702.74	1	3.85531	5996.54	0.125	749.568
8551	19	A - 3	K16 negativ	7622.64	878.274	1	16.0022	8224.25	0.125	1028.03
12451	25	A - 3	K16 negativ	13147.8	1793.51	1	8.74047	9532.69	0.125	1191.59
18311	29	A - 3	K16 negativ	13102.8	1506.77	1	15.0516	9088.29	0.125	1136.04
221	10	A - 3	K16 negativ	4546.38	837.515	2	13.6388	8655.4	0.25	1081.93
771	16	A - 3	K16 negativ	10769.8	1710.28	2	8.33117	10544.3	0.25	1318.04
1358	26	A - 3	K16 negativ	6654.74	1130.25	3	8.76688	7349.16	0.375	918.645
900	19	A - 3	K16 negativ	7555.17	1018.57	1	8.39719	5186.77	0.125	648.346
1871	29	A - 3	K16 negativ	15461.6	1084.51	1	15.3156	8593.7	0.125	1074.21
428	10	A - 3	K16 negativ	7494.47	1399.07	1	12.3581	10365.9	0.125	1295.74
318	10	A - 3	K16 negativ	6391.51	896.788	1	3.72328	8470.3	0.125	1058.79
1709	28	A - 3	K16 negativ	7325.01	1712.08	2	6.76	7520.58	0.25	940.073
1560	27	A - 3	K16 negativ	14431.2	1642.18	1	6.76	8394.18	0.125	1049.27
2852	10	A - 3	K16 negativ	5348.21	771.331	2	6.24508	5719.66	0.25	714.957
1183	24	A - 3	K16 negativ	5761.31	627.311	3	9.26859	6368.51	0.375	796.063
199	6	A - 3	K16 negativ	8004.67	1806.42	1	7.55219	6216.99	0.125	777.124
539	12	A - 3	K16 negativ	7431.88	1129.12	2	5.0568	8684.63	0.25	1085.58
306	10	A - 3	K16 negativ	5004.55	840.152	2	4.75312	10060.9	0.25	1257.62
598	12	A - 3	K16 negativ	7989.95	1476.05	1	6.89203	8356.25	0.125	1044.53
1555	27	A - 3	K16 negativ	15999.1	1086.5	2	4.60789	9693.1	0.25	1211.64
930	20	A - 3	K16 negativ	12019.2	1122.17	2	4.51547	8228.93	0.25	1028.62
1178	24	A - 3	K16 negativ	6623.4	1193.81	1	3.67047	5659.56	0.125	707.445
947	20	A - 3	K16 negativ	14049.4	1728.33	2	7.89547	8879.66	0.25	1109.96
1655	27	A - 3	K16 negativ	12094.9	1613.8	1	19.6727	9695.5	0.125	1211.94
1521	27	A - 3	K16 negativ	14091.8	1264.97	1	8.45	9612.39	0.125	1201.55
189	6	A - 3	K16 negativ	6576.07	954.524	1	6.17906	5152.06	0.125	644.008
24	1	A - 3	K16 negativ	6009.26	953.465	1	14.9459	14812.2	0.125	1851.53
464	10	A - 3	K16 negativ	5664.45	872.232	1	4.62109	8575.94	0.125	1071.99
1015	20	A - 3	K16 negativ	11110.5	973.499	2	10.3116	7610.16	0.25	951.27
1222	24	A - 3	K16 negativ	5175.57	870.226	3	8.23875	8567.84	0.375	1070.98
505	12	A - 3	K16 negativ	6879.46	1471.77	2	4.26461	6283.11	0.25	785.389
475	10	A - 3	K16 negativ	5023.04	612.234	2	8.25195	7895.94	0.25	986.993
201	1	A - 3	K16 negativ	6224.9	1417.51	1	5.80938	9021.97	0.125	1127.75
1574	27	A - 3	K16 negativ	14434.7	1425.92	1	3.14234	10486.9	0.125	1310.86
73	1	A - 3	K16 negativ	5653.4	608.052	1	9.37422	5521.27	0.125	690.159
1439	26	A - 3	K16 negativ	7080.12	1574.84	1	4.25141	5842.58	0.125	730.322
575	12	A - 3	K16 negativ	8834.69	1685.55	2	6.78641	6461.12	0.25	807.64
1045	20	A - 3	K16 negativ	10378.8	1064.12	3	12.851	7151.7	0.375	893.963

## Sheet: Fig 5d replicate well 2
	FOV	WELL.LABEL	Class.Name	Nuclei.Intensity.wv1	Nuclei.Intensity.wv3	Organelles.Org.per.Cell.wv2	Organelles.Area.wv2	Organelles.Intensity.wv2	Percentage.Organelles.Org.per.Cell.wv2	Percentage.Organelles.Intensity.wv2
8922	27	A - 4	k16 positv	8827.17	1361.99	1	13.388	7303.79	0.05	365.189
2353	8	A - 4	k16 positv	5476.88	824.612	2	6.48273	9458.84	0.1	472.942
2117	8	A - 4	k16 positv	7049.36	1465.94	1	14.7347	9140.79	0.05	457.04
1291	4	A - 4	k16 positv	9583.3	1160.9	2	4.84555	7822.12	0.1	391.106
6150	20	A - 4	k16 positv	5481.72	1064.36	1	14.9723	7617.99	0.05	380.899
1121	3	A - 4	k16 positv	5662.63	1346.39	2	7.82945	5468.07	0.1	273.404
1325	4	A - 4	k16 positv	9582.88	1155.53	1	7.02406	7280	0.05	364
10948	31	A - 4	k16 positv	8734.79	916.249	3	10.316	9365.02	0.15	468.251
8487	26	A - 4	k16 positv	8204.36	1719.65	1	3.43281	5340.46	0.05	267.023
2568	9	A - 4	k16 positv	20070.4	2557.76	2	7.23531	11711.7	0.1	585.583
10444	30	A - 4	k16 positv	7811.71	1228.46	1	10.7473	8650.39	0.05	432.519
702	2	A - 4	k16 positv	8806.81	1399.29	2	5.10961	9462.97	0.1	473.149
6969	22	A - 4	k16 positv	8761.64	1608.49	1	7.10328	7819.39	0.05	390.97
1666	5	A - 4	k16 positv	10432.6	1445.11	1	13.9689	7084.72	0.05	354.236
9600	29	A - 4	k16 positv	8198.61	1506.51	1	11.83	6397.49	0.05	319.875
10417	30	A - 4	k16 positv	6371.58	983.237	2	6.93164	9931.18	0.1	496.559
5366	16	A - 4	k16 positv	7377.72	1004.93	1	4.80594	5320.26	0.05	266.013
628	2	A - 4	k16 positv	6464.43	1011.5	5	4.82178	7761.76	0.25	388.088
10533	30	A - 4	k16 positv	9012.62	1122.82	2	10.9718	8777.6	0.1	438.88
9535	29	A - 4	k16 positv	10477.4	1960.68	1	7.12969	6119.75	0.05	305.988
10006	29	A - 4	k16 positv	6583.29	1108.89	1	8.97813	6524.36	0.05	326.218
3758	12	A - 4	k16 positv	7521.8	1558.56	2	8.70086	5528.92	0.1	276.446
7922	25	A - 4	k16 positv	7959.07	1053.92	1	13.2823	9347.48	0.05	467.374
1997	5	A - 4	k16 positv	6094.5	997.013	3	9.67349	9651.02	0.15	482.551
10470	30	A - 4	k16 positv	7075.51	975.875	3	4.87635	8597.46	0.15	429.873
8927	27	A - 4	k16 positv	8301.49	1173.17	3	8.92531	7096.4	0.15	354.82
856	2	A - 4	k16 positv	6570.12	1201.67	1	10.0344	7186.87	0.05	359.343
11073	31	A - 4	k16 positv	6758.63	1193.26	3	5.87099	6948.78	0.15	347.439
4279	13	A - 4	k16 positv	10047.4	1312.88	1	19.0125	8267.87	0.05	413.393
7942	25	A - 4	k16 positv	11298.6	1043.96	2	5.5057	8246.66	0.1	412.333
3138	10	A - 4	k16 positv	7835.38	814.99	3	9.39182	7759.9	0.15	387.995
1527	4	A - 4	k16 positv	8829.31	997.468	1	7.1825	14378.7	0.05	718.934
6643	21	A - 4	k16 positv	10592.7	951.125	2	11.9356	6823.4	0.1	341.17
780	2	A - 4	k16 positv	10373.7	2161.99	3	7.00646	6909.65	0.15	345.482
8284	26	A - 4	k16 positv	9847.25	1310.04	1	9.55906	8672.53	0.05	433.627
2767	9	A - 4	k16 positv	20174.6	2554.97	1	4.54188	11129.1	0.05	556.454
9769	29	A - 4	k16 positv	7219.24	1141.89	1	5.46609	6431.08	0.05	321.554
2954	9	A - 4	k16 positv	18065	2672.54	3	5.66854	10075.3	0.15	503.767
5370	16	A - 4	k16 positv	8216.72	794.094	1	8.76688	6275.05	0.05	313.752
3750	12	A - 4	k16 positv	10876.4	1266.52	2	16.4643	7155.61	0.1	357.78
11105	31	A - 4	k16 positv	9100.88	1208.53	1	10.2984	9253.34	0.05	462.667
3142	10	A - 4	k16 positv	8430.64	1235.65	4	4.95117	9742.56	0.2	487.128
9675	29	A - 4	k16 positv	9421.31	1293.32	1	7.15609	6397.45	0.05	319.873
8723	26	A - 4	k16 positv	9003.67	1281.1	2	10.6549	6745.92	0.1	337.296
2553	9	A - 4	k16 positv	20113.1	2402.13	3	5.15802	13969	0.15	698.45
7663	25	A - 4	k16 positv	6805.26	1408.15	2	5.00398	7365.58	0.1	368.279
5937	20	A - 4	k16 positv	7024.93	1053.91	11	9.2806	7503.62	0.55	375.181
4215	13	A - 4	k16 positv	11382.4	1750.62	3	9.2862	6911.04	0.15	345.552
3689	11	A - 4	k16 positv	11896.2	1005.6	1	3.59125	7275.6	0.05	363.78
4480	13	A - 4	k16 positv	8603.71	994.036	2	4.07977	7915.86	0.1	395.793
10090	30	A - 4	k16 positv	6357.98	1396.84	1	4.91156	6047.28	0.05	302.364
3409	11	A - 4	k16 positv	7569.95	975.972	2	7.48617	6896.3	0.1	344.815
1874	5	A - 4	k16 positv	7477.56	1088.08	2	7.36734	7267.6	0.1	363.38
9687	29	A - 4	k16 positv	9494.12	1318.78	1	3.38	5646.81	0.05	282.341
10230	30	A - 4	k16 positv	7039.85	1042.37	3	6.07344	9830.25	0.15	491.512
5003	15	A - 4	k16 positv	8474.69	1053.95	2	5.98102	7875.54	0.1	393.777
10964	31	A - 4	k16 positv	7373.41	1575.51	2	11.4471	6721.85	0.1	336.092
3083	10	A - 4	k16 positv	6841.37	1079.43	3	6.3199	7460.77	0.15	373.039
3564	11	A - 4	k16 positv	7698.72	900.305	1	4.54188	5214.1	0.05	260.705
2505	9	A - 4	k16 positv	20623.2	3111.4	1	4.70031	12179.2	0.05	608.958
9823	29	A - 4	k16 positv	8349.99	1141.1	1	19.1445	8801.65	0.05	440.082
3337	11	A - 4	k16 positv	9527.71	1088.72	4	13.487	8897.73	0.2	444.887
2687	9	A - 4	k16 positv	18382.9	2123.92	2	5.42648	9184.61	0.1	459.231
844	2	A - 4	k16 positv	6183.2	956.68	2	3.60445	8209.89	0.1	410.495
8055	25	A - 4	k16 positv	6999.81	1209.82	2	5.74336	9219.1	0.1	460.955
4073	12	A - 4	k16 positv	7278.04	1742.89	1	3.27438	5132.56	0.05	256.628
1871	5	A - 4	k16 positv	6317.95	928.675	2	7.1825	6163.03	0.1	308.151
3878	12	A - 4	k16 positv	8293.58	1295.96	3	12.7454	8222.6	0.15	411.13
3662	11	A - 4	k16 positv	7225.36	1036.16	3	10.5625	7790.19	0.15	389.51
8405	26	A - 4	k16 positv	11006.5	1336.39	1	7.44656	8459.84	0.05	422.992
3784	12	A - 4	k16 positv	10834.4	1048.38	2	9.84953	6505.3	0.1	325.265
3615	11	A - 4	k16 positv	7494.98	965.794	1	3.64406	5324.98	0.05	266.249
9705	29	A - 4	k16 positv	8800.63	1003.35	1	3.08953	5749.32	0.05	287.466
2147	8	A - 4	k16 positv	6726.57	1418.04	2	5.66414	6487.47	0.1	324.373
7679	25	A - 4	k16 positv	5629.78	1560.84	2	6.90523	9242.73	0.1	462.136
1838	5	A - 4	k16 positv	7650.01	1148.06	4	10.1466	8920.33	0.2	446.017
2313	8	A - 4	k16 positv	7267.98	937.982	1	14.8931	7252.89	0.05	362.644
5727	19	A - 4	k16 positv	5388.19	1678.44	1	6.07344	5009.42	0.05	250.471
4032	12	A - 4	k16 positv	6811	1650.96	2	12.8334	5476.49	0.1	273.824
4871	15	A - 4	k16 positv	8654.71	1138.34	3	4.89396	7224.78	0.15	361.239
3333	11	A - 4	k16 positv	7572.18	931.279	1	3.88172	6451.86	0.05	322.593
6806	21	A - 4	k16 positv	6659.57	993.371	2	8.8725	8690.39	0.1	434.52
7638	25	A - 4	k16 positv	6863.98	1484.19	3	9.88474	8250.31	0.15	412.515
2711	9	A - 4	k16 positv	15422.7	2634.5	1	13.2823	11210.5	0.05	560.523
6102	20	A - 4	k16 positv	6476.47	1270.99	2	10.9454	5454.99	0.1	272.749
2136	8	A - 4	k16 positv	6610.08	1474.43	2	11.051	9517.24	0.1	475.862
3642	11	A - 4	k16 positv	6502.1	971.626	5	6.82338	7325.7	0.25	366.285
8533	26	A - 4	k16 positv	11038.7	1121.31	1	16.055	8601.95	0.05	430.098
9499	28	A - 4	k16 positv	7286.73	1241.05	2	8.83289	9081.67	0.1	454.084
10123	30	A - 4	k16 positv	6254.42	1443.29	2	9.38742	13771.3	0.1	688.567
9158	27	A - 4	k16 positv	6792.13	1288.96	4	6.47613	8865.26	0.2	443.263
10053	30	A - 4	k16 positv	7356.96	1156.04	3	4.96438	9048.64	0.15	452.432
989	2	A - 4	k16 positv	7060.08	936.22	2	4.88516	6198.78	0.1	309.939
4007	12	A - 4	k16 positv	6174.78	1457.12	1	7.89547	5652.21	0.05	282.611
6384	20	A - 4	k16 positv	6669.23	1030.59	2	16.2795	6694.14	0.1	334.707
3789	12	A - 4	k16 positv	7612.5	1067.59	1	4.46266	6185.73	0.05	309.287
8602	26	A - 4	k16 positv	10036.2	1678.63	1	4.43625	7580.67	0.05	379.033
821	2	A - 4	k16 positv	7157	1316.9	1	9.77031	9727.88	0.05	486.394
2539	9	A - 4	k16 positv	24099.7	2684.9	1	6.99766	10990.6	0.05	549.53
10399	30	A - 4	k16 positv	9105.84	1251.7	2	9.04414	9885.19	0.1	494.26
1188	3	A - 4	k16 positv	17661.5	3247.14	1	4.83234	7000.34	0.05	350.017
8710	26	A - 4	k16 positv	9826.64	994.684	1	3.96094	10986.8	0.05	549.34
9111	27	A - 4	k16 positv	9626.19	1067.53	4	8.26516	7934.06	0.2	396.703
5397	16	A - 4	k16 positv	8111.28	1150.57	1	15.7381	5320.44	0.05	266.022
5770	19	A - 4	k16 positv	5057.23	1439.47	2	10.853	7569.11	0.1	378.455
8510	26	A - 4	k16 positv	6453.3	1317.56	4	8.93191	7609.16	0.2	380.458
10619	30	A - 4	k16 positv	8532.86	890.013	1	6.39031	7467.86	0.05	373.393
10791	31	A - 4	k16 positv	7883.12	823.264	4	10.5229	9563.54	0.2	478.177
4450	13	A - 4	k16 positv	10615.2	1033.34	1	6.70719	7288.73	0.05	364.436
8438	26	A - 4	k16 positv	11846.1	1188.28	2	8.89891	8300.09	0.1	415.004
3893	12	A - 4	k16 positv	6064.65	1093.4	1	14.6819	6390.67	0.05	319.534
7936	25	A - 4	k16 positv	11759	1158.43	1	12.0148	8677.51	0.05	433.876
5672	19	A - 4	k16 positv	6082.42	1310.92	2	10.9322	5355.09	0.1	267.754
7053	22	A - 4	k16 positv	8461.28	1488.2	2	5.34727	6989.7	0.1	349.485
6075	20	A - 4	k16 positv	7237.54	1352.2	3	5.10521	5735.21	0.15	286.76
2783	9	A - 4	k16 positv	16238.8	1542.18	4	5.65094	10018.7	0.2	500.933
3185	10	A - 4	k16 positv	8947.92	951.794	1	11.3283	9499.69	0.05	474.985
7856	25	A - 4	k16 positv	6777.06	1083.05	1	8.29156	11809.9	0.05	590.495
4910	15	A - 4	k16 positv	7348.89	886.713	2	5.33406	5755.34	0.1	287.767
2092	5	A - 4	k16 positv	6613.79	904.801	4	6.37051	7373.39	0.2	368.67
5420	16	A - 4	k16 positv	7319.84	1091.96	2	4.84555	6213.94	0.1	310.697
4137	13	A - 4	k16 positv	8768.32	1134.97	1	11.2227	6651.8	0.05	332.59
8408	26	A - 4	k16 positv	10019	1511.03	2	6.52234	9062.74	0.1	453.137
1897	5	A - 4	k16 positv	9275.11	1150.84	2	10.853	9178.13	0.1	458.906
7639	25	A - 4	k16 positv	5905.51	1530.63	3	6.08224	8338.64	0.15	416.932
10168	30	A - 4	k16 positv	6643.82	1009.84	2	10.8926	6447.64	0.1	322.382
8070	25	A - 4	k16 positv	7261.83	943.022	1	9.90234	10252.4	0.05	512.622
3497	11	A - 4	k16 positv	6261.8	824.856	1	6.81281	7370.86	0.05	368.543
7061	22	A - 4	k16 positv	7698.61	1077.69	1	5.88859	10054.6	0.05	502.729
3074	10	A - 4	k16 positv	5526.01	1032.15	1	8.76688	8094.02	0.05	404.701
1743	5	A - 4	k16 positv	11536.5	1191.1	2	5.41328	8455.55	0.1	422.777
1829	5	A - 4	k16 positv	6686.42	1080.74	2	5.4793	6841.53	0.1	342.076
4878	15	A - 4	k16 positv	8430.79	1477.12	3	8.73167	7269.33	0.15	363.467
1833	5	A - 4	k16 positv	8363.09	922.691	1	6.25828	6417.05	0.05	320.852
1373	4	A - 4	k16 positv	11035	1136.49	1	7.02406	8310.52	0.05	415.526
2365	8	A - 4	k16 positv	6260.73	827.616	3	6.73359	8645.73	0.15	432.287
3069	10	A - 4	k16 positv	6682.84	1327.2	2	6.7468	10047.7	0.1	502.383
7244	24	A - 4	k16 positv	7351.9	1602.67	2	6.60156	5594.38	0.1	279.719
9867	29	A - 4	k16 positv	8924.55	1228.05	1	9.74391	9040.77	0.05	452.038
2857	9	A - 4	k16 positv	15858.9	1806.9	2	5.63773	11958.6	0.1	597.932
11009	31	A - 4	k16 positv	8259.3	1405.05	3	9.12776	8761.76	0.15	438.088
5854	19	A - 4	k16 positv	5730.03	1166.1	2	13.5992	8089.11	0.1	404.455
10887	31	A - 4	k16 positv	7143.68	1022.81	1	12.0148	7365.89	0.05	368.294
9648	29	A - 4	k16 positv	8082.07	1774.48	1	11.6452	17996.7	0.05	899.835
974	2	A - 4	k16 positv	7918.44	948.76	3	5.25484	8530.77	0.15	426.539
7897	25	A - 4	k16 positv	8474.09	2319.57	3	5.62453	6604.77	0.15	330.238
9906	29	A - 4	k16 positv	9271.3	1138.26	1	19.4614	11924.9	0.05	596.245
1023	2	A - 4	k16 positv	6227.66	1247.55	1	5.36047	6300.04	0.05	315.002
5325	16	A - 4	k16 positv	6720.72	1344.87	1	10.985	9780.42	0.05	489.021
7526	24	A - 4	k16 positv	11083.6	2918	3	8.92531	10727.3	0.15	536.367
9102	27	A - 4	k16 positv	6225.69	1075.13	1	3.82891	7596.3	0.05	379.815
9650	29	A - 4	k16 positv	7810.57	1512.16	1	19.1709	7542.49	0.05	377.125
9876	29	A - 4	k16 positv	7819.4	1330.04	2	9.98156	6724.05	0.1	336.202
1845	5	A - 4	k16 positv	9055.48	1470.13	1	7.94828	6466.93	0.05	323.347
899	2	A - 4	k16 positv	6111.9	1258.28	2	10.919	9222.79	0.1	461.14
328	1	A - 4	k16 positv	7947.81	1185.05	3	6.39911	7713.38	0.15	385.669
4705	15	A - 4	k16 positv	7356.23	1153.36	2	7.65781	7512.3	0.1	375.615
2522	9	A - 4	k16 positv	24343.8	2488.4	1	4.59469	11473.9	0.05	573.696
1900	5	A - 4	k16 positv	8892.72	1368.63	2	4.67391	6484.63	0.1	324.232
9014	27	A - 4	k16 positv	7322.3	1496.58	2	9.99477	9241.52	0.1	462.076
4027	12	A - 4	k16 positv	6871.17	871.178	2	12.0941	5136.8	0.1	256.84
7036	22	A - 4	k16 positv	9068.37	788.667	1	3.27438	8521.96	0.05	426.098
7755	25	A - 4	k16 positv	9243.85	996.195	2	4.46266	6629.48	0.1	331.474
10641	30	A - 4	k16 positv	7052.88	973.689	1	7.31453	7978.79	0.05	398.94
4258	13	A - 4	k16 positv	7804.44	1212.79	2	16.3323	9805.5	0.1	490.275
396	1	A - 4	k16 positv	11134	1198.56	1	4.80594	6483.55	0.05	324.178
8528	26	A - 4	k16 positv	7379.68	1250.66	1	12.4637	6939.39	0.05	346.969
5202	16	A - 4	k16 positv	7252.71	945.537	1	16.3719	8474.07	0.05	423.704
4072	12	A - 4	k16 positv	6687.89	1296.48	2	7.40695	6729.36	0.1	336.468
8851	27	A - 4	k16 positv	8941.22	1338.14	3	5.98542	7550.59	0.15	377.53
10241	30	A - 4	k16 positv	8429.03	1515.17	1	11.0378	7320.99	0.05	366.05
5258	16	A - 4	k16 positv	8522.71	1331.17	1	10.9586	5919.57	0.05	295.978
8815	27	A - 4	k16 positv	8006.65	1538.59	7	5.56417	7177.4	0.35	358.87
7402	24	A - 4	k16 positv	6463.5	1234.89	3	7.45536	7926.86	0.15	396.343
9615	29	A - 4	k16 positv	8489.98	1724.55	1	6.28469	6781.21	0.05	339.061
3087	10	A - 4	k16 positv	7378.35	867.139	3	5.57172	5965.61	0.15	298.28
377	1	A - 4	k16 positv	8841.83	883.915	1	4.83234	7532.15	0.05	376.607
3996	12	A - 4	k16 positv	6903.57	1737.62	3	14.0393	8982.65	0.15	449.132
7180	24	A - 4	k16 positv	8324.07	2340.27	1	8.95172	11344.9	0.05	567.246
1784	5	A - 4	k16 positv	9964.95	1118.99	2	5.78297	6960.73	0.1	348.036
2510	9	A - 4	k16 positv	22464.4	3213.67	1	6.57516	13535.1	0.05	676.756
169	1	A - 4	k16 positv	7819.46	1444.77	2	7.10328	9494.31	0.1	474.716
4420	13	A - 4	k16 positv	9967.36	966.15	2	5.94141	6715.09	0.1	335.755
6875	21	A - 4	k16 positv	7081.69	995.528	1	6.44313	5365.39	0.05	268.269
9501	28	A - 4	k16 positv	7712.3	1139.31	2	8.8857	9319.05	0.1	465.952
1976	5	A - 4	k16 positv	7162.79	1242.67	3	5.31646	5717.49	0.15	285.875
1565	4	A - 4	k16 positv	7854.97	983.256	2	10.7473	7270.43	0.1	363.522
6588	21	A - 4	k16 positv	8985.82	906.469	1	8.79328	7172.7	0.05	358.635
9074	27	A - 4	k16 positv	5695.22	1332.71	1	11.2227	7496.66	0.05	374.833
4600	13	A - 4	k16 positv	9993.48	1230.23	1	11.962	6224.73	0.05	311.236
2072	5	A - 4	k16 positv	6068.52	1020.05	1	7.65781	6669	0.05	333.45
4118	13	A - 4	k16 positv	10965.8	1543.44	1	10.4833	10071.6	0.05	503.581
8737	26	A - 4	k16 positv	11130.2	980.323	1	18.5636	9247.96	0.05	462.398
5006	15	A - 4	k16 positv	6349.46	1220.74	3	8.09792	6480.18	0.15	324.009
1115	3	A - 4	k16 positv	14049.1	1417.42	3	14.321	9148.33	0.15	457.416
7043	22	A - 4	k16 positv	6997.06	944.471	1	3.72328	8018.06	0.05	400.903
6651	21	A - 4	k16 positv	9627.49	942.418	2	8.42359	7846.9	0.1	392.345
10746	31	A - 4	k16 positv	6915.66	1813.24	1	18.9861	11417.6	0.05	570.881
3465	11	A - 4	k16 positv	7215.28	789.749	1	10.14	7672.18	0.05	383.609
3485	11	A - 4	k16 positv	10721.4	905.811	3	9.11896	12995.9	0.15	649.796
2894	9	A - 4	k16 positv	14231	1867.8	3	6.88323	10177.9	0.15	508.894
3499	11	A - 4	k16 positv	6712.6	1128.33	2	8.33117	6533.46	0.1	326.673
1122	3	A - 4	k16 positv	6234.88	1601.9	3	7.46417	5504.07	0.15	275.203
4430	13	A - 4	k16 positv	8474.86	1340.15	1	16.2662	10530.7	0.05	526.537
7994	25	A - 4	k16 positv	7419.56	873.406	1	8.31797	16488.5	0.05	824.423
4941	15	A - 4	k16 positv	6729.09	1295.86	4	6.14605	7305.2	0.2	365.26
5182	16	A - 4	k16 positv	7355.94	1534.15	1	8.60844	6811	0.05	340.55
8076	25	A - 4	k16 positv	6908.41	1357.63	1	4.40984	9332.84	0.05	466.642
618	2	A - 4	k16 positv	6858.11	1363.62	1	16.6359	7200.97	0.05	360.048
7737	25	A - 4	k16 positv	9737.15	2509.82	2	9.95516	11255.1	0.1	562.754
2366	8	A - 4	k16 positv	6065.75	891.834	3	6.84802	6834.9	0.15	341.745
10255	30	A - 4	k16 positv	6561.31	1211.54	1	3.30078	5638.7	0.05	281.935
9824	29	A - 4	k16 positv	8320.54	1007.27	2	4.34383	7351.09	0.1	367.554
3407	11	A - 4	k16 positv	7666.38	1001.27	3	8.64365	7539.45	0.15	376.973
6866	21	A - 4	k16 positv	7821.52	1131.36	3	6.71599	9000	0.15	450
3848	12	A - 4	k16 positv	5827.03	1550.42	4	5.73016	5771.27	0.2	288.563
4584	13	A - 4	k16 positv	8084.83	1302.32	1	9.11016	6998.61	0.05	349.93
2182	8	A - 4	k16 positv	8234.57	1093.17	2	13.1107	8022.81	0.1	401.141
2295	8	A - 4	k16 positv	8610.86	1147.13	1	13.9161	8108.95	0.05	405.447
3369	11	A - 4	k16 positv	7615.78	917.748	1	9.79672	5541.27	0.05	277.064
8783	26	A - 4	k16 positv	8381.72	1309.45	1	4.33063	7592.4	0.05	379.62
9081	27	A - 4	k16 positv	6715.98	1141.78	2	11.9884	8074.27	0.1	403.713
8215	26	A - 4	k16 positv	8733.84	1696.41	1	3.61766	6317.19	0.05	315.859
5909	20	A - 4	k16 positv	9303.99	985.436	2	8.50281	6110.92	0.1	305.546
4644	15	A - 4	k16 positv	5634.84	1038.55	2	4.87195	6166.29	0.1	308.314
1107	3	A - 4	k16 positv	5073.01	1404.87	2	8.41039	7075.71	0.1	353.785
11017	31	A - 4	k16 positv	8196.01	1005.28	1	7.31453	6479.32	0.05	323.966
5184	16	A - 4	k16 positv	7274.26	1615.69	2	8.89891	5078.97	0.1	253.948
3978	12	A - 4	k16 positv	8328.9	1396.44	5	15.4265	8240.1	0.25	412.005
6881	21	A - 4	k16 positv	6707.9	937.084	2	5.32086	8485.17	0.1	424.259
5146	16	A - 4	k16 positv	9793.61	1731.1	1	7.07688	5029.76	0.05	251.488
6751	21	A - 4	k16 positv	6531.49	957.472	2	10.6549	11660.4	0.1	583.018
9311	27	A - 4	k16 positv	6456.06	1099.32	2	5.94141	9105.25	0.1	455.262
4365	13	A - 4	k16 positv	10079	1414.18	1	11.6716	9243.23	0.05	462.162
705	2	A - 4	k16 positv	7831.39	1466.08	2	3.86852	15975.8	0.1	798.79
4597	13	A - 4	k16 positv	8096.97	1107.25	2	12.609	9035.21	0.1	451.76
4977	15	A - 4	k16 positv	9389.91	1045.04	5	5.22844	7368.97	0.25	368.449
5487	16	A - 4	k16 positv	7072.73	1115.68	1	17.7714	5704.06	0.05	285.203
4459	13	A - 4	k16 positv	8434.94	1121.05	1	4.96438	6043.82	0.05	302.191
7720	25	A - 4	k16 positv	8850.97	1287.4	4	10.6021	8393.55	0.2	419.678
4674	15	A - 4	k16 positv	5722.98	1098.4	1	8.08031	7309.69	0.05	365.485
10740	31	A - 4	k16 positv	7676.13	1585.24	2	8.30477	8815.04	0.1	440.752
5820	19	A - 4	k16 positv	5561.73	1468.52	3	9.98156	6153.94	0.15	307.697
10498	30	A - 4	k16 positv	7627.39	902.365	1	6.09984	7315.05	0.05	365.752
6711	21	A - 4	k16 positv	6978.19	976.985	4	9.14316	7169.86	0.2	358.493
2866	9	A - 4	k16 positv	14580.4	1276.2	1	3.38	10080.2	0.05	504.008
3822	12	A - 4	k16 positv	7469.28	2173.59	1	3.30078	7390.22	0.05	369.511
9547	29	A - 4	k16 positv	9683.64	1854.47	3	7.42016	7183.46	0.15	359.173
1251	3	A - 4	k16 positv	7887.18	981.693	2	11.0906	9046.43	0.1	452.322
2673	9	A - 4	k16 positv	21943.6	3042.68	2	8.55562	15848.9	0.1	792.443
5690	19	A - 4	k16 positv	6212.66	1385.91	1	17.3225	5495.03	0.05	274.751
2606	9	A - 4	k16 positv	19024.7	2658	2	7.1693	11450.4	0.1	572.52
3296	11	A - 4	k16 positv	9225.24	1189.17	2	6.54875	7619.62	0.1	380.981
6734	21	A - 4	k16 positv	7952.01	1149.86	2	6.58836	7678.63	0.1	383.932
9124	27	A - 4	k16 positv	6286.95	1254.92	2	9.20258	7433.4	0.1	371.67
7649	25	A - 4	k16 positv	7887.55	1450.75	4	7.64461	7401.17	0.2	370.059
8305	26	A - 4	k16 positv	8469.55	1162.53	1	7.31453	6009.2	0.05	300.46
8144	25	A - 4	k16 positv	6417.41	1044.68	1	15.5005	8398.66	0.05	419.933
2703	9	A - 4	k16 positv	16529	2629.28	1	11.83	12777.6	0.05	638.879
2376	8	A - 4	k16 positv	8299.35	1238.05	4	6.37711	8883.77	0.2	444.188
165	1	A - 4	k16 positv	7900.13	922.14	1	10.4569	9164.67	0.05	458.233
7338	24	A - 4	k16 positv	6527.55	1137.23	1	13.8369	7114.82	0.05	355.741
9536	29	A - 4	k16 positv	10179.6	1212.38	1	3.35359	6527.66	0.05	326.383
778	2	A - 4	k16 positv	7811.69	944.652	2	8.30477	6515.61	0.1	325.78
8159	26	A - 4	k16 positv	8820.44	1588.83	1	12.8863	6883.34	0.05	344.167
3022	10	A - 4	k16 positv	5932.24	1264.57	2	5.04359	8917.14	0.1	445.857
3611	11	A - 4	k16 positv	5959.4	807.784	1	3.16875	6114.5	0.05	305.725
9199	27	A - 4	k16 positv	6861.3	1410.54	2	9.66469	9190.1	0.1	459.505
968	2	A - 4	k16 positv	8384.35	1218.12	1	11.8564	9155.92	0.05	457.796
4672	15	A - 4	k16 positv	7991.74	1189.46	3	9.60307	6936.54	0.15	346.827
108	1	A - 4	k16 positv	8193.86	969.87	2	11.9488	7719.81	0.1	385.991
2643	9	A - 4	k16 positv	20087.1	1907.57	3	7.78984	13568.4	0.15	678.418
5938	20	A - 4	k16 positv	9417.99	1596.19	1	8.71406	6474.45	0.05	323.723
1101	3	A - 4	k16 positv	5857.37	1260.88	2	8.27836	5977.55	0.1	298.877
10332	30	A - 4	k16 positv	9695.98	1364.63	3	6.06464	8430.76	0.15	421.538
3178	10	A - 4	k16 positv	10324.7	975.031	2	10.9322	9652.95	0.1	482.648
3928	12	A - 4	k16 positv	8915.71	1572.35	1	14.9459	6744.53	0.05	337.227
28	1	A - 4	k16 positv	7609.49	1690.19	1	7.02406	7348.64	0.05	367.432
6125	20	A - 4	k16 positv	7232.97	1213.89	2	7.92188	6384.27	0.1	319.214
4219	13	A - 4	k16 positv	8606.47	1191.2	2	4.00055	5900.97	0.1	295.048
10054	30	A - 4	k16 positv	6019.93	1479.18	3	7.75464	10341.4	0.15	517.069
10767	31	A - 4	k16 positv	7474.89	1194.99	2	5.26805	6742.95	0.1	337.148
4962	15	A - 4	k16 positv	6929.46	1018.16	1	9.55906	7339.54	0.05	366.977
10844	31	A - 4	k16 positv	6727.22	1264.77	2	11.9224	14213.6	0.1	710.681
11050	31	A - 4	k16 positv	10416.7	1039.37	1	6.54875	8290.71	0.05	414.536
10317	30	A - 4	k16 positv	8268.32	1441.81	3	6.94484	8283.71	0.15	414.185
8908	27	A - 4	k16 positv	7086.04	1280.36	2	9.295	7944.8	0.1	397.24
2470	8	A - 4	k16 positv	5871.99	939.045	3	5.98542	9159.5	0.15	457.975
2462	8	A - 4	k16 positv	8881.46	1352.12	2	12.3713	11777.4	0.1	588.869
1018	2	A - 4	k16 positv	8283.33	1069.77	5	7.56803	6859.35	0.25	342.967
10269	30	A - 4	k16 positv	9037.04	1145.6	1	3.85531	6614.32	0.05	330.716
8167	26	A - 4	k16 positv	8789.62	1739.35	1	12.3581	14083	0.05	704.149
8346	26	A - 4	k16 positv	8005.1	1238.9	2	6.28469	7249.72	0.1	362.486
1346	4	A - 4	k16 positv	8691.1	924.275	1	3.19516	6812.12	0.05	340.606
7333	24	A - 4	k16 positv	5616.39	1154.13	2	3.89492	10089.6	0.1	504.478
10179	30	A - 4	k16 positv	8175.3	1015.75	1	16.0286	6686.47	0.05	334.323
7400	24	A - 4	k16 positv	7547.41	1603.51	2	7.26172	9971.88	0.1	498.594
8502	26	A - 4	k16 positv	8352.29	1349.55	1	15.8438	10170.9	0.05	508.544
7644	25	A - 4	k16 positv	7371.45	1542.3	3	5.21083	9737.28	0.15	486.864
1520	4	A - 4	k16 positv	8007.49	902.373	2	9.92875	9068.28	0.1	453.414
8307	26	A - 4	k16 positv	10231.1	1375.3	1	7.84266	7152.33	0.05	357.617
5901	19	A - 4	k16 positv	5899.91	1063.6	2	9.38742	7283.04	0.1	364.152
764	2	A - 4	k16 positv	7997.4	1089.29	3	6.25828	7149.25	0.15	357.462
2654	9	A - 4	k16 positv	18858.7	2583.85	3	8.57323	12198.3	0.15	609.913
1847	5	A - 4	k16 positv	8298.45	1149.94	1	15.7645	13352.6	0.05	667.631
8099	25	A - 4	k16 positv	6409.81	1081.41	2	6.81281	9043.68	0.1	452.184
9379	28	A - 4	k16 positv	7256.59	1536.31	3	7.15609	7548.17	0.15	377.409
2956	9	A - 4	k16 positv	12851.7	1485.17	1	8.55562	14051.2	0.05	702.559
7103	23	A - 4	k16 positv	6408.82	1110.16	1	11.6188	8502.61	0.05	425.13
3986	12	A - 4	k16 positv	9982.16	1431.02	2	9.44023	5645.17	0.1	282.258
4483	13	A - 4	k16 positv	8113.6	1292.57	2	8.08031	7302.59	0.1	365.13
5228	16	A - 4	k16 positv	6778.44	1289.1	1	18.9333	5764.41	0.05	288.221
9865	29	A - 4	k16 positv	8901.52	1232.46	1	3.14234	7340.46	0.05	367.023
8154	25	A - 4	k16 positv	5758.69	1112.26	1	17.1905	10042.4	0.05	502.119
8966	27	A - 4	k16 positv	8635.9	1645.74	1	9.69109	7540.75	0.05	377.038
7283	24	A - 4	k16 positv	6749.47	1371.69	2	9.47984	7273.92	0.1	363.696
10478	30	A - 4	k16 positv	6529.48	1162.27	1	7.1825	13403	0.05	670.148
263	1	A - 4	k16 positv	8040.5	1623.16	1	5.14922	6410.89	0.05	320.544
8532	26	A - 4	k16 positv	8158.11	1232.15	2	10.6549	7256.7	0.1	362.835
9805	29	A - 4	k16 positv	9434.38	1193.45	1	3.45922	6434.31	0.05	321.715
8391	26	A - 4	k16 positv	8991.36	1683.2	1	12.5694	7585.59	0.05	379.28
4845	15	A - 4	k16 positv	6641.82	1012.92	1	14.365	7929.9	0.05	396.495
2062	5	A - 4	k16 positv	6527.45	1200.65	2	7.56539	7805.15	0.1	390.257
5628	19	A - 4	k16 positv	6811.36	1309.3	2	6.82602	9298.12	0.1	464.906
683	2	A - 4	k16 positv	6605.37	1500.52	1	3.03672	7046.93	0.05	352.347
4908	15	A - 4	k16 positv	10251.2	1171.89	2	9.47984	8820.04	0.1	441.002
7252	24	A - 4	k16 positv	5697.64	996.854	1	8.15953	8607.39	0.05	430.369
6613	21	A - 4	k16 positv	9330.09	1122.43	3	5.40448	7147.31	0.15	357.366
3814	12	A - 4	k16 positv	9201.53	2477.2	4	6.11305	5762.88	0.2	288.144
3693	11	A - 4	k16 positv	9037.32	835.547	2	10.8398	12122	0.1	606.098
7455	24	A - 4	k16 positv	5667.49	1534.83	2	6.64117	7933.04	0.1	396.652
5877	19	A - 4	k16 positv	4668.48	1302.01	1	16.5303	9249.42	0.05	462.471
2002	5	A - 4	k16 positv	7793.52	1006.3	2	11.4471	7832.53	0.1	391.626
10212	30	A - 4	k16 positv	8123.98	1278.02	3	7.41135	8457.87	0.15	422.894
9016	27	A - 4	k16 positv	8962.42	1288.42	1	12.8598	14166.7	0.05	708.336
1971	5	A - 4	k16 positv	7396.07	1086.91	2	6.04703	7302.66	0.1	365.133
8410	26	A - 4	k16 positv	9161.14	1338.91	2	4.91156	7781.01	0.1	389.05
7142	24	A - 4	k16 positv	8135.2	2242.4	1	5.88859	7120.43	0.05	356.022
237	1	A - 4	k16 positv	9761.42	1163.74	2	6.98445	8083.46	0.1	404.173
4024	12	A - 4	k16 positv	7353.18	1173.18	3	11.0202	8828.35	0.15	441.417
6582	21	A - 4	k16 positv	9501.53	1044.62	2	9.45344	10470.8	0.1	523.542
5312	16	A - 4	k16 positv	8568.02	1424.95	2	12.2393	6887.59	0.1	344.38
5191	16	A - 4	k16 positv	11451.5	1610.79	2	11.051	5513.68	0.1	275.684
7413	24	A - 4	k16 positv	6361.25	1667.22	1	4.91156	6684.15	0.05	334.208
2307	8	A - 4	k16 positv	9137.23	1465.14	1	13.7577	7768.36	0.05	388.418
1598	4	A - 4	k16 positv	7050.03	920.4	1	5.86219	7153.9	0.05	357.695
3569	11	A - 4	k16 positv	10256.6	911.854	1	7.86906	5965.13	0.05	298.257
2989	9	A - 4	k16 positv	14221.3	1096.43	1	3.51203	10433.1	0.05	521.656
7551	24	A - 4	k16 positv	4896.33	1101.57	2	5.54531	6766.48	0.1	338.324
4984	15	A - 4	k16 positv	6807.17	877.413	1	6.17906	6190.62	0.05	309.531
11086	31	A - 4	k16 positv	8167	1083.77	3	5.70375	6546.37	0.15	327.318
1330	4	A - 4	k16 positv	10230.1	806.423	1	7.42016	9214.08	0.05	460.704
10103	30	A - 4	k16 positv	6991.01	1264.25	2	8.95172	6818.12	0.1	340.906
9861	29	A - 4	k16 positv	6794.9	1367.06	1	4.54188	7105.64	0.05	355.282
4391	13	A - 4	k16 positv	12479.2	1230.28	1	13.9689	7815.09	0.05	390.754
7405	24	A - 4	k16 positv	6489.69	1565.29	1	5.99422	6529.41	0.05	326.47
1952	5	A - 4	k16 positv	9519.55	1134.13	2	5.94141	6721.05	0.1	336.052
5092	15	A - 4	k16 positv	8329.66	806.06	1	9.05734	6491.88	0.05	324.594
10571	30	A - 4	k16 positv	7844.29	1174.8	1	9.42703	7237.04	0.05	361.852
6314	20	A - 4	k16 positv	6501.86	843.039	2	12.3977	5046.25	0.1	252.313
10842	31	A - 4	k16 positv	6508.59	1257.17	2	6.24508	6871.86	0.1	343.593
10587	30	A - 4	k16 positv	7534.12	1035.43	2	12.1733	9033.02	0.1	451.651
1396	4	A - 4	k16 positv	7276.96	951.881	3	8.71406	10866.5	0.15	543.326
6179	20	A - 4	k16 positv	6216.68	1006.69	3	9.2862	5589.41	0.15	279.471
6282	20	A - 4	k16 positv	7709.62	1227.27	1	19.5142	5915.5	0.05	295.775
7728	25	A - 4	k16 positv	5735.83	1485.61	2	3.8025	7541.45	0.1	377.073
3535	11	A - 4	k16 positv	12004.8	1628.83	1	4.51547	5102.8	0.05	255.14
3762	12	A - 4	k16 positv	10250.8	1943.85	2	8.89891	7645.89	0.1	382.294
6560	21	A - 4	k16 positv	10173.2	1014.65	3	9.54146	6696.88	0.15	334.844
10820	31	A - 4	k16 positv	7204.68	1871.27	1	3.85531	6477.03	0.05	323.852
804	2	A - 4	k16 positv	7590.9	1114.1	2	7.55219	7876.08	0.1	393.804
9258	27	A - 4	k16 positv	7183.76	1197.39	1	10.5361	8884.44	0.05	444.222
8996	27	A - 4	k16 positv	6745.71	1272.22	2	15.9362	10914.8	0.1	545.742
92	1	A - 4	k16 positv	9061.22	1535.3	1	5.46609	8567.57	0.05	428.379
4431	13	A - 4	k16 positv	10559.7	993.407	1	9.18938	7583.22	0.05	379.161
8313	26	A - 4	k16 positv	7778.68	1206.34	1	14.9459	9265.87	0.05	463.294
4795	15	A - 4	k16 positv	7979.33	1687.17	1	10.7209	6942.76	0.05	347.138
1574	4	A - 4	k16 positv	9714.37	1048.46	2	8.63484	8221.21	0.1	411.061
9323	28	A - 4	k16 positv	7764.22	2127.77	1	4.93797	7554.27	0.05	377.713
6844	21	A - 4	k16 positv	8516.89	851.856	1	3.90813	6985.74	0.05	349.287
3682	11	A - 4	k16 positv	5651.3	885.869	2	7.45977	10949.8	0.1	547.49
2731	9	A - 4	k16 positv	15737.1	2252.87	1	6.02062	11168.7	0.05	558.433
2805	9	A - 4	k16 positv	20002.8	2145.76	2	4.54188	10074.6	0.1	503.729
6275	20	A - 4	k16 positv	7215.38	1390.66	1	3.74969	5166.08	0.05	258.304
10736	31	A - 4	k16 positv	6350.46	1673.38	2	8.75367	10164.1	0.1	508.205
1560	4	A - 4	k16 positv	8218.57	1058.03	1	4.6475	6657.48	0.05	332.874
8516	26	A - 4	k16 positv	7010.2	1349.16	2	10.7077	9243.71	0.1	462.186
5271	16	A - 4	k16 positv	7993.16	1107.76	1	19.6198	13391.8	0.05	669.588
6027	20	A - 4	k16 positv	7826.62	914.938	4	10.4701	5986.36	0.2	299.318
5350	16	A - 4	k16 positv	7234.7	857.712	1	13.388	5190.5	0.05	259.525
4820	15	A - 4	k16 positv	8126.59	1243.79	2	14.5234	10208.9	0.1	510.443
4200	13	A - 4	k16 positv	9486.37	1355.28	3	13.3087	7752.5	0.15	387.625
4545	13	A - 4	k16 positv	9333.42	1021.88	1	4.67391	6234.84	0.05	311.742
758	2	A - 4	k16 positv	8828.15	1440.05	2	7.42016	8364.07	0.1	418.203
5806	19	A - 4	k16 positv	6669.91	1377.9	3	7.14729	6109.81	0.15	305.49
6123	20	A - 4	k16 positv	6865.87	1187.27	1	14.6291	7381.57	0.05	369.078
1521	4	A - 4	k16 positv	7119.13	1180.97	1	9.13656	7172.36	0.05	358.618
2326	8	A - 4	k16 positv	7392.37	946.024	2	5.45289	9162.63	0.1	458.132
10743	31	A - 4	k16 positv	7214.5	2177.68	1	9.87594	7041.28	0.05	352.064
8026	25	A - 4	k16 positv	8918	942.596	3	4.49786	10281.2	0.15	514.061
9219	27	A - 4	k16 positv	7672.05	1234.03	2	9.14977	6625.9	0.1	331.295
6527	21	A - 4	k16 positv	8132.67	1030.58	1	14.5498	9075.32	0.05	453.766
10615	30	A - 4	k16 positv	7195.99	918.922	2	4.43625	7243.57	0.1	362.179
574	2	A - 4	k16 positv	7681.29	1689.95	2	9.33461	8952.44	0.1	447.622
10108	30	A - 4	k16 positv	7431.44	1263.16	3	6.23187	7740.68	0.15	387.034
8844	27	A - 4	k16 positv	12108.9	903.335	1	9.05734	10690.1	0.05	534.505
6993	22	A - 4	k16 positv	5773.8	1130.33	2	6.87883	8622.19	0.1	431.11
2215	8	A - 4	k16 positv	8527.42	1215.02	1	7.49937	6588.01	0.05	329.401
789	2	A - 4	k16 positv	7273.58	1257.85	4	7.24852	8059.08	0.2	402.954
17	1	A - 4	k16 positv	7607.19	1035.06	2	6.36391	6925.19	0.1	346.259
9629	29	A - 4	k16 positv	10126.6	1507.96	1	3.85531	11923.8	0.05	596.189
8478	26	A - 4	k16 positv	8854.59	1003.64	2	9.7043	8145.09	0.1	407.254
9592	29	A - 4	k16 positv	8523.37	1104.1	1	7.76344	6631.78	0.05	331.589
10265	30	A - 4	k16 positv	7406.91	1388.36	2	12.3185	10684.1	0.1	534.205
322	1	A - 4	k16 positv	9574.66	1318.71	2	8.15953	11019.3	0.1	550.967
5668	19	A - 4	k16 positv	6461.8	1711.96	2	7.97469	5471.37	0.1	273.568
2492	8	A - 4	k16 positv	6147.23	941.497	1	3.14234	6158.42	0.05	307.921
3291	11	A - 4	k16 positv	8203.3	1313.05	3	9.84953	11638.3	0.15	581.913
2850	9	A - 4	k16 positv	16505.6	2692.37	3	4.16339	11516.7	0.15	575.837
4275	13	A - 4	k16 positv	10328.6	1427.65	1	16.8208	8910.75	0.05	445.537
10986	31	A - 4	k16 positv	8295.41	1025.35	1	16.0022	7374.21	0.05	368.71
2142	8	A - 4	k16 positv	9572.48	1315.7	1	12.5166	9715.06	0.05	485.753
1652	5	A - 4	k16 positv	9527.64	1437.85	1	3.85531	7010.51	0.05	350.525
576	2	A - 4	k16 positv	8986.11	1476.68	3	10.4305	10419.4	0.15	520.971
10790	31	A - 4	k16 positv	8308.71	1446.64	1	6.41672	7033.22	0.05	351.661
3502	11	A - 4	k16 positv	12831.6	1071.41	1	3.8025	7104	0.05	355.2
4363	13	A - 4	k16 positv	9073.67	1030.34	3	9.17177	8296	0.15	414.8
6262	20	A - 4	k16 positv	5372.64	1061.13	2	10.4173	6486.04	0.1	324.302
4373	13	A - 4	k16 positv	9258.04	1429.27	2	5.54531	6387.96	0.1	319.398
11109	31	A - 4	k16 positv	6494.68	949.986	1	5.59812	5176.03	0.05	258.801
10588	30	A - 4	k16 positv	9229.34	1026.42	6	8.92971	8536.17	0.3	426.808
5720	19	A - 4	k16 positv	6077.65	1477.59	2	17.3489	6080.7	0.1	304.035
10907	31	A - 4	k16 positv	7274.61	1593.65	2	8.67445	8994.76	0.1	449.738
6934	22	A - 4	k16 positv	7184.08	1634.52	2	9.57227	6990.2	0.1	349.51
9060	27	A - 4	k16 positv	7183.6	1107.08	2	5.00398	6487.48	0.1	324.374
2915	9	A - 4	k16 positv	14209.6	1825.67	1	14.1273	9464.59	0.05	473.229
775	2	A - 4	k16 positv	8163.64	1474.87	4	7.47957	10510.6	0.2	525.53
5699	19	A - 4	k16 positv	5839.49	1286.72	1	14.6555	5472.09	0.05	273.605
10139	30	A - 4	k16 positv	7843.63	1316.82	4	8.0473	9566.72	0.2	478.336
6656	21	A - 4	k16 positv	10126	907.304	1	9.69109	6778.21	0.05	338.911
2559	9	A - 4	k16 positv	23131.4	3653.59	2	9.25539	11905.6	0.1	595.281
5176	16	A - 4	k16 positv	6453.89	1210.11	2	10.9058	5405.34	0.1	270.267
3365	11	A - 4	k16 positv	6290.02	1069.44	2	3.32719	8725.58	0.1	436.279
2672	9	A - 4	k16 positv	16677.8	1640.85	2	5.75656	9254.33	0.1	462.717
10374	30	A - 4	k16 positv	6753.46	1087.61	1	5.70375	7133.47	0.05	356.674
9842	29	A - 4	k16 positv	8712.27	1020.25	1	5.43969	6743.42	0.05	337.171
10896	31	A - 4	k16 positv	9491.77	930.702	2	5.07	6240.06	0.1	312.003
9327	28	A - 4	k16 positv	7115.02	1663.05	2	6.04703	10456.5	0.1	522.827
2242	8	A - 4	k16 positv	6048.91	1382.55	2	4.51547	7433.04	0.1	371.652
5378	16	A - 4	k16 positv	9907.21	999.926	2	5.88859	5940.45	0.1	297.022
5621	19	A - 4	k16 positv	6075.78	1659.89	1	6.70719	6873.86	0.05	343.693
7648	25	A - 4	k16 positv	6891.84	1812.4	1	5.96781	7851.35	0.05	392.568
8668	26	A - 4	k16 positv	7306.24	1088.95	2	9.58547	9564.08	0.1	478.204
7151	24	A - 4	k16 positv	8395.47	1405	2	5.76977	7283.19	0.1	364.159
5723	19	A - 4	k16 positv	6486.74	1457.6	1	14.6027	5022.74	0.05	251.137
4284	13	A - 4	k16 positv	7373.43	1255.68	1	3.69687	6998.66	0.05	349.933
1801	5	A - 4	k16 positv	7236.4	1147.63	1	5.67734	6602.12	0.05	330.106
286	1	A - 4	k16 positv	9668.04	1229.54	2	8.75367	8448.54	0.1	422.427
4429	13	A - 4	k16 positv	8286.25	1041.12	2	4.09297	6364.16	0.1	318.208
5439	16	A - 4	k16 positv	8247.71	1105.51	3	10.8178	6113.08	0.15	305.654
4385	13	A - 4	k16 positv	10946.9	1414.49	1	11.5131	11839.9	0.05	591.996
2127	8	A - 4	k16 positv	8188.8	1150.59	1	5.915	5919.62	0.05	295.981
9041	27	A - 4	k16 positv	7177.25	1238.49	2	5.88859	8173.83	0.1	408.691
5557	16	A - 4	k16 positv	9228.88	1193.82	5	10.3301	6410	0.25	320.5
3892	12	A - 4	k16 positv	9364.69	1435.41	3	7.87786	5633.51	0.15	281.676
2525	9	A - 4	k16 positv	22370.5	3353.3	1	8.29156	11046.9	0.05	552.343
9403	28	A - 4	k16 positv	7135.38	1579.85	3	7.00646	8163.23	0.15	408.162
9559	29	A - 4	k16 positv	10706.3	1010	1	5.70375	8718.89	0.05	435.945
5704	19	A - 4	k16 positv	5002.55	1774.74	2	15.4345	10672.5	0.1	533.626
7690	25	A - 4	k16 positv	8945.43	1458.94	1	19.8047	8710.81	0.05	435.54
2551	9	A - 4	k16 positv	23289	3443	3	8.4412	14518.7	0.15	725.936
1965	5	A - 4	k16 positv	7686.11	1187.37	4	7.82285	7114.09	0.2	355.704
1778	5	A - 4	k16 positv	8919.49	1369.7	1	7.89547	6948.39	0.05	347.419
5036	15	A - 4	k16 positv	7030.85	1175.42	3	6.95365	6312.4	0.15	315.62
7554	24	A - 4	k16 positv	6370.49	1150.26	3	7.95708	10747.3	0.15	537.363
4889	15	A - 4	k16 positv	6755.02	914.198	2	4.85875	8247.41	0.1	412.37
10186	30	A - 4	k16 positv	6549.96	1419.61	1	7.28812	7235.08	0.05	361.754
8056	25	A - 4	k16 positv	7627.85	1029	2	4.95117	6832.22	0.1	341.611
498	2	A - 4	k16 positv	8288.33	1501.17	2	6.52234	7787.28	0.1	389.364
651	2	A - 4	k16 positv	7179.58	1441.44	1	6.36391	6989.95	0.05	349.498
6777	21	A - 4	k16 positv	7800.91	970.552	1	5.46609	7115.57	0.05	355.779
9922	29	A - 4	k16 positv	7304.41	1452.88	3	9.37422	6793.49	0.15	339.675
658	2	A - 4	k16 positv	8269.91	1363.72	2	4.55508	8302.47	0.1	415.124
9240	27	A - 4	k16 positv	6840.83	1223.77	1	3.82891	6093.35	0.05	304.668
9918	29	A - 4	k16 positv	8504.72	1157.63	4	6.3441	6918.22	0.2	345.911
8745	26	A - 4	k16 positv	6966.4	1040.79	1	5.83578	9220.96	0.05	461.048
429	1	A - 4	k16 positv	8724.83	1069.81	1	3.40641	6217.33	0.05	310.867
1800	5	A - 4	k16 positv	10632.1	1091.77	2	11.5527	9195.14	0.1	459.757
6492	21	A - 4	k16 positv	11798.8	1203.25	1	16.6359	13216.3	0.05	660.816
11004	31	A - 4	k16 positv	8201.68	1163.53	3	5.0612	10535.7	0.15	526.785
3408	11	A - 4	k16 positv	7235.63	1006.29	1	4.83234	6231.6	0.05	311.58
11044	31	A - 4	k16 positv	7724.77	1086.76	4	8.56883	8548.2	0.2	427.41
9519	28	A - 4	k16 positv	6482.56	844.291	2	12.2789	7046.36	0.1	352.318
3765	12	A - 4	k16 positv	9032.6	1820.97	2	12.1601	6668.71	0.1	333.435
3123	10	A - 4	k16 positv	6437.22	1108.52	2	9.53266	7594.89	0.1	379.745
8462	26	A - 4	k16 positv	10315.5	1414.85	2	8.64805	6791.54	0.1	339.577
5855	19	A - 4	k16 positv	5831.09	935.523	2	9.45344	5861.66	0.1	293.083
6206	20	A - 4	k16 positv	6734.52	999.306	2	9.21578	6042.06	0.1	302.103
727	2	A - 4	k16 positv	7846.54	1231.34	2	10.3513	7382.46	0.1	369.123
4485	13	A - 4	k16 positv	10144.4	1240.92	2	3.72328	6487.46	0.1	324.373
8639	26	A - 4	k16 positv	9276.87	1157.65	1	16.6887	9880.68	0.05	494.034
11081	31	A - 4	k16 positv	6793.95	1329.06	1	5.04359	6276.23	0.05	313.812
9774	29	A - 4	k16 positv	7270.52	1197.31	1	3.06312	5793.95	0.05	289.697
7356	24	A - 4	k16 positv	6191.45	1316.46	1	10.9586	12434.5	0.05	621.727
4959	15	A - 4	k16 positv	8775.49	1291.64	2	5.53211	6478.53	0.1	323.926
278	1	A - 4	k16 positv	10208.1	906.506	1	3.32719	6016.52	0.05	300.826
4203	13	A - 4	k16 positv	13359.2	2169.41	1	17.9827	8507.5	0.05	425.375
3523	11	A - 4	k16 positv	5997.41	860.648	2	7.20891	8454.09	0.1	422.705
3723	12	A - 4	k16 positv	9596.65	903.532	1	15.9758	5451.8	0.05	272.59
9332	28	A - 4	k16 positv	11963.4	3038.68	1	3.88172	7108.72	0.05	355.436
7980	25	A - 4	k16 positv	6857.17	1224.18	1	5.20203	9182.19	0.05	459.11
2260	8	A - 4	k16 positv	6124.21	921.524	1	3.64406	6289.26	0.05	314.463
3021	10	A - 4	k16 positv	7380.73	881.061	3	8.50281	10510	0.15	525.499
4601	13	A - 4	k16 positv	9056.56	887.163	1	10.9322	7123.88	0.05	356.194
9007	27	A - 4	k16 positv	7006.8	1315.91	1	5.62453	7730.14	0.05	386.507
10181	30	A - 4	k16 positv	7806.36	1286.87	1	3.06312	11829.5	0.05	591.477
924	2	A - 4	k16 positv	7147.18	894.427	2	4.37023	16078.9	0.1	803.945
6699	21	A - 4	k16 positv	7479.29	936.705	3	9.02214	7416.05	0.15	370.803
5101	15	A - 4	k16 positv	5426.44	979.848	3	6.48714	6716.98	0.15	335.849
6196	20	A - 4	k16 positv	6126.53	1326.83	3	8.67005	5436.69	0.15	271.835
9231	27	A - 4	k16 positv	7999.63	1100.66	4	11.8036	9486.33	0.2	474.317
1439	4	A - 4	k16 positv	6759.15	1231.76	2	8.14633	7979.69	0.1	398.984
10651	30	A - 4	k16 positv	8129.95	832.208	1	3.32719	6133.87	0.05	306.693
10267	30	A - 4	k16 positv	9706.51	1181.76	2	9.50625	8585.49	0.1	429.274
6600	21	A - 4	k16 positv	9348.44	1192.51	1	5.14922	7046.01	0.05	352.3
1376	4	A - 4	k16 positv	7367.08	928.361	2	9.86273	10121.4	0.1	506.068
6030	20	A - 4	k16 positv	7872.3	1342.4	1	12.1205	5312.8	0.05	265.64
6427	20	A - 4	k16 positv	5533.19	1011.23	1	5.78297	7797.99	0.05	389.899
2912	9	A - 4	k16 positv	13827.9	1186.5	1	4.40984	8051.67	0.05	402.584
8697	26	A - 4	k16 positv	8632.82	1153.57	2	7.92188	8071.72	0.1	403.586
8816	27	A - 4	k16 positv	10106.2	1591.49	2	7.77664	10622.2	0.1	531.109
471	1	A - 4	k16 positv	8300.89	1475.55	2	10.0212	8656.92	0.1	432.846
6208	20	A - 4	k16 positv	7497.57	1289.86	5	9.27916	8518.99	0.25	425.949
719	2	A - 4	k16 positv	6844.26	1306.65	3	5.5101	6865.23	0.15	343.262
4067	12	A - 4	k16 positv	6063.87	1508.36	1	14.5234	6645.34	0.05	332.267
6842	21	A - 4	k16 positv	6745.66	975.883	3	5.54531	9634.92	0.15	481.746
6634	21	A - 4	k16 positv	10626.7	958.627	1	4.14578	6863.14	0.05	343.157
579	2	A - 4	k16 positv	10152.1	1331.48	2	6.06023	7342.66	0.1	367.133
275	1	A - 4	k16 positv	7800.56	1389.68	2	10.9322	6994.01	0.1	349.7
9382	28	A - 4	k16 positv	6845.32	1493.91	1	13.7577	6492.26	0.05	324.613
9223	27	A - 4	k16 positv	7345.78	1226.36	2	4.06656	9069.16	0.1	453.458
3980	12	A - 4	k16 positv	5994.29	1134.71	2	10.1796	6177.98	0.1	308.899
5226	16	A - 4	k16 positv	9135.75	1263.98	1	12.675	5638.2	0.05	281.91
5444	16	A - 4	k16 positv	7172.15	1304.73	1	12.7278	5115.47	0.05	255.773
5862	19	A - 4	k16 positv	5123.33	805.198	2	7.03727	5363.3	0.1	268.165
9202	27	A - 4	k16 positv	6860.33	1209.41	3	7.54339	6844.58	0.15	342.229
7172	24	A - 4	k16 positv	6084.08	978.143	2	7.39375	6911.05	0.1	345.553
10178	30	A - 4	k16 positv	6896.5	1503.07	2	5.78297	10868.2	0.1	543.412
2830	9	A - 4	k16 positv	17756	1326.27	1	16.2662	13039.2	0.05	651.962
4749	15	A - 4	k16 positv	7374.91	1151.34	3	6.71599	6713.74	0.15	335.687
8304	26	A - 4	k16 positv	8223.74	1412.71	3	6.68958	8621.2	0.15	431.06
3054	10	A - 4	k16 positv	5561.47	1138.76	2	6.06023	6795.97	0.1	339.798
7257	24	A - 4	k16 positv	5929.9	1130.93	2	6.15266	8078.32	0.1	403.916
9207	27	A - 4	k16 positv	5899.43	1135.6	1	3.19516	6600.03	0.05	330.002
10894	31	A - 4	k16 positv	5789.44	1473.69	1	12.0148	7548.17	0.05	377.409
8335	26	A - 4	k16 positv	10214.8	1208.28	2	5.45289	8673.81	0.1	433.69
10477	30	A - 4	k16 positv	7941.18	1069.99	2	8.37078	8741.47	0.1	437.073
7288	24	A - 4	k16 positv	6864.94	1779.25	2	11.183	7932.68	0.1	396.634
5775	19	A - 4	k16 positv	5003.02	804.764	1	12.8334	9955.88	0.05	497.794
10938	31	A - 4	k16 positv	7189.53	1473.85	1	13.4672	10605.3	0.05	530.264
388	1	A - 4	k16 positv	10626.6	1246.67	2	4.95117	10361.3	0.1	518.066
9838	29	A - 4	k16 positv	7046.88	1222.4	2	7.96148	6871.78	0.1	343.589
3646	11	A - 4	k16 positv	8374.19	939.311	4	8.4698	7467.8	0.2	373.39
8683	26	A - 4	k16 positv	9493.9	1045.87	2	11.7772	9767.47	0.1	488.373
5193	16	A - 4	k16 positv	7208.46	1329.54	1	12.8334	5552.85	0.05	277.643
9777	29	A - 4	k16 positv	8182.2	1170.76	2	5.0832	6810.12	0.1	340.506
4110	13	A - 4	k16 positv	8457.62	1646.73	1	14.0745	7314.76	0.05	365.738
2517	9	A - 4	k16 positv	21310.3	3467.78	1	3.03672	12237.3	0.05	611.867
858	2	A - 4	k16 positv	8117.45	1333.2	5	8.79856	7980.89	0.25	399.044
3709	11	A - 4	k16 positv	5593.41	933.637	1	4.43625	8170.76	0.05	408.538
1128	3	A - 4	k16 positv	6128.31	1295.18	3	7.56099	7103.1	0.15	355.155
2561	9	A - 4	k16 positv	20025.1	2891.94	2	4.04016	10784.2	0.1	539.212
3358	11	A - 4	k16 positv	8183.25	1323.4	1	12.807	5902.12	0.05	295.106
653	2	A - 4	k16 positv	8382.86	1169.16	2	7.20891	9575.78	0.1	478.789
2348	8	A - 4	k16 positv	7764.57	1150.77	3	7.32333	10723.3	0.15	536.167
6062	20	A - 4	k16 positv	6645.65	889.849	4	9.38742	7219.27	0.2	360.963
6274	20	A - 4	k16 positv	6270.57	1129.98	2	6.76	8432.28	0.1	421.614
193	1	A - 4	k16 positv	8541.56	1188.35	1	3.03672	8306.63	0.05	415.332
152	1	A - 4	k16 positv	8706.16	1108.77	3	8.76688	12130.3	0.15	606.515
374	1	A - 4	k16 positv	13436.4	1796.3	1	10.3248	13078.8	0.05	653.941
3935	12	A - 4	k16 positv	7431.67	1870.72	1	12.5694	5899.41	0.05	294.97
10621	30	A - 4	k16 positv	8308.9	1016.07	3	6.90083	7490.89	0.15	374.545
2734	9	A - 4	k16 positv	17896.6	2086.26	1	5.59812	11113	0.05	555.649
10513	30	A - 4	k16 positv	10579.9	1107.26	3	8.80208	8400.94	0.15	420.047
9550	29	A - 4	k16 positv	8566.92	1976.07	1	4.91156	6205.05	0.05	310.252
7076	22	A - 4	k16 positv	6993.47	1394.28	2	5.96781	8966.47	0.1	448.323
1882	5	A - 4	k16 positv	5930.67	1125.81	2	3.47242	6957.46	0.1	347.873
6207	20	A - 4	k16 positv	7068.58	1096.43	1	9.26859	5021.17	0.05	251.059
798	2	A - 4	k16 positv	7657.19	884.108	2	5.04359	6749.33	0.1	337.466
6602	21	A - 4	k16 positv	7689.73	950.845	2	8.56883	8810.58	0.1	440.529
9670	29	A - 4	k16 positv	8456.29	1298.42	1	15.8438	7780.01	0.05	389
10628	30	A - 4	k16 positv	10421.9	996.101	2	8.99133	8430.87	0.1	421.544
7566	24	A - 4	k16 positv	5630.59	1187.59	4	4.44945	7635.01	0.2	381.751
5230	16	A - 4	k16 positv	8009.11	1065.99	1	13.2559	5004.43	0.05	250.221
4855	15	A - 4	k16 positv	5966.46	1119.6	4	7.32113	8182.41	0.2	409.121
9652	29	A - 4	k16 positv	9464.38	1585.07	4	8.18594	9039.07	0.2	451.953
10385	30	A - 4	k16 positv	6905.6	1070.86	2	11.3811	9914	0.1	495.7
1774	5	A - 4	k16 positv	8101.86	864.194	2	8.0275	7687.61	0.1	384.38
9924	29	A - 4	k16 positv	8054.22	1419.42	1	14.0745	7231.87	0.05	361.593
6937	22	A - 4	k16 positv	6490.49	1050.87	1	8.66125	9782.62	0.05	489.131
7510	24	A - 4	k16 positv	6631.5	1430.42	5	5.76184	9611.5	0.25	480.575
2941	9	A - 4	k16 positv	16274.1	1888.36	3	7.27932	10491.1	0.15	524.557
5999	20	A - 4	k16 positv	8886.96	1971.91	1	3.14234	5443.43	0.05	272.171
3937	12	A - 4	k16 positv	8847.32	1109.01	1	13.4408	6391.65	0.05	319.583
7538	24	A - 4	k16 positv	6850.12	931.98	3	6.02062	6583.43	0.15	329.172
5023	15	A - 4	k16 positv	9717.26	825.249	1	7.12969	10275.9	0.05	513.793
3255	10	A - 4	k16 positv	7738.76	840.795	2	12.7278	11319.6	0.1	565.981
9711	29	A - 4	k16 positv	8928.93	1207.05	1	4.06656	6917.44	0.05	345.872
3507	11	A - 4	k16 positv	6618.97	988.143	1	5.80938	9248.94	0.05	462.447
10540	30	A - 4	k16 positv	10791.8	1180.25	3	13.2295	9684.81	0.15	484.24
10733	31	A - 4	k16 positv	7670	2219.45	1	11.1962	7397.89	0.05	369.895
1207	3	A - 4	k16 positv	14746.2	1226.69	10	7.23267	11564.8	0.5	578.239
8679	26	A - 4	k16 positv	7672.36	1195.52	3	4.32182	9219.81	0.15	460.99
2237	8	A - 4	k16 positv	5971.55	784.927	2	5.51891	6880.18	0.1	344.009
5899	19	A - 4	k16 positv	5376.84	1190.1	2	11.632	7542.67	0.1	377.133
7004	22	A - 4	k16 positv	7838.04	1222.08	3	5.62453	7726.17	0.15	386.309
178	1	A - 4	k16 positv	7385.81	1381.4	1	17.0584	8612.1	0.05	430.605
4580	13	A - 4	k16 positv	11229.3	1033.27	2	11.5395	7590.21	0.1	379.511
9359	28	A - 4	k16 positv	8268.79	1709.03	2	7.24852	7810.21	0.1	390.511
4921	15	A - 4	k16 positv	6792.8	1285.71	2	10.4305	7720.31	0.1	386.015
1798	5	A - 4	k16 positv	7320.11	1046.36	2	6.58836	7060.36	0.1	353.018
5056	15	A - 4	k16 positv	8271.25	1176.8	4	9.11016	8243.32	0.2	412.166
8143	25	A - 4	k16 positv	6703.06	1417.67	2	7.88227	7127.13	0.1	356.356
8654	26	A - 4	k16 positv	8800.69	1006.65	2	6.78641	9516.45	0.1	475.822
1416	4	A - 4	k16 positv	6555.36	1227.23	4	6.98445	7161.71	0.2	358.085
1257	3	A - 4	k16 positv	11089.5	1140.17	1	9.92875	6738.81	0.05	336.94
2161	8	A - 4	k16 positv	9165.21	1347.17	2	12.6222	14277.1	0.1	713.853
8859	27	A - 4	k16 positv	9601.46	1381.8	1	5.38687	8151.33	0.05	407.567
4158	13	A - 4	k16 positv	11311.8	1598.35	2	12.1733	8182.96	0.1	409.148
8963	27	A - 4	k16 positv	7708.08	1069.1	3	9.12776	9611.26	0.15	480.563
634	2	A - 4	k16 positv	6636.51	1297.27	4	6.56855	7358.93	0.2	367.946
7118	23	A - 4	k16 positv	5447.46	1710.16	3	4.82354	6378.85	0.15	318.943
10318	30	A - 4	k16 positv	7144.26	1319.91	1	9.61187	7920.57	0.05	396.029
9837	29	A - 4	k16 positv	8296.67	983.435	1	4.99078	7084.48	0.05	354.224
5421	16	A - 4	k16 positv	9736.21	1223.65	1	18.2203	6014.78	0.05	300.739
115	1	A - 4	k16 positv	8226.08	1843.51	6	8.27836	7884.14	0.3	394.207
285	1	A - 4	k16 positv	9661.4	893.651	2	4.60789	7220.55	0.1	361.027
11101	31	A - 4	k16 positv	8640.91	877.366	1	3.08953	6068.68	0.05	303.434
3776	12	A - 4	k16 positv	7655.83	1579.02	1	12.7542	6364.32	0.05	318.216
3098	10	A - 4	k16 positv	7336.49	1277.61	2	12.0545	7875.96	0.1	393.798
9296	27	A - 4	k16 positv	9389.19	784.424	1	8.97813	8316.41	0.05	415.82
9528	28	A - 4	k16 positv	5609.9	1134.7	2	8.42359	7014.92	0.1	350.746
9345	28	A - 4	k16 positv	5863.89	889.878	2	8.35758	8465.54	0.1	423.277
1471	4	A - 4	k16 positv	10751.4	1036.87	1	3.88172	8146.76	0.05	407.338
5586	17	A - 4	k16 positv	9889.45	1084.95	1	9.42703	7114.88	0.05	355.744
9599	29	A - 4	k16 positv	8084.24	1626.22	1	6.70719	6222.89	0.05	311.144
4919	15	A - 4	k16 positv	8407.45	978.441	1	17.1112	8460.06	0.05	423.003
3887	12	A - 4	k16 positv	8132.78	912.463	1	16.2134	7782.47	0.05	389.124
7835	25	A - 4	k16 positv	9399.59	1139.11	3	8.20354	8953.92	0.15	447.696
7088	22	A - 4	k16 positv	7641.57	1296.59	2	5.5057	7426.49	0.1	371.324
3707	11	A - 4	k16 positv	11083	965.357	1	12.4902	8161.49	0.05	408.075
4139	13	A - 4	k16 positv	9882.45	1471.19	4	7.50598	9280.03	0.2	464.002
3825	12	A - 4	k16 positv	8161.16	1216.77	2	13.9557	8718.59	0.1	435.93
3282	10	A - 4	k16 positv	7758.26	913.997	3	8.22995	7717.23	0.15	385.861
1329	4	A - 4	k16 positv	7770.51	1051.33	2	4.02695	6406.08	0.1	320.304
10551	30	A - 4	k16 positv	7739.72	943.613	3	6.94484	8187.44	0.15	409.372
7373	24	A - 4	k16 positv	8065.96	1569.86	1	13.3616	10033.4	0.05	501.668
7250	24	A - 4	k16 positv	7614.64	1755.58	1	7.49937	11225	0.05	561.248
8894	27	A - 4	k16 positv	6849.54	1296.7	3	8.48521	9840.73	0.15	492.037
3636	11	A - 4	k16 positv	9429.87	812.702	4	7.80965	8760.52	0.2	438.026
6031	20	A - 4	k16 positv	7680.3	1525.65	1	4.77953	5248.27	0.05	262.414
8553	26	A - 4	k16 positv	10232.3	1248.8	4	7.79645	7871.77	0.2	393.588
996	2	A - 4	k16 positv	6654.84	1037.45	1	3.08953	8941.6	0.05	447.08
9356	28	A - 4	k16 positv	7305.69	1277.14	2	6.95805	14592	0.1	729.598
3034	10	A - 4	k16 positv	5512.74	1142.13	2	7.03727	7860.89	0.1	393.045
1680	5	A - 4	k16 positv	7346.64	1196.99	1	6.81281	5169.89	0.05	258.495
10643	30	A - 4	k16 positv	6796.85	1126.45	1	5.46609	6273.47	0.05	313.674
590	2	A - 4	k16 positv	7010.09	1409.44	2	10.6681	8535.23	0.1	426.762
4773	15	A - 4	k16 positv	6021.23	1180.99	3	8.31797	8207.32	0.15	410.366
381	1	A - 4	k16 positv	8923.07	1099.74	1	4.01375	6603.34	0.05	330.167
9303	27	A - 4	k16 positv	6308.56	1323.53	4	9.51285	8284.83	0.2	414.242
7603	25	A - 4	k16 positv	7121.06	1660.91	2	4.99078	7926.67	0.1	396.334
2427	8	A - 4	k16 positv	7641.98	989.897	1	7.76344	10852.3	0.05	542.617
10987	31	A - 4	k16 positv	8374.2	910.919	3	6.85682	7777.83	0.15	388.892
109	1	A - 4	k16 positv	7099.66	1167.07	4	7.70402	8750.72	0.2	437.536
5016	15	A - 4	k16 positv	7111.98	806.943	1	4.48906	5671.13	0.05	283.556
9213	27	A - 4	k16 positv	7582.79	1256.74	1	7.55219	7330.56	0.05	366.528
7977	25	A - 4	k16 positv	8655.35	1009.67	1	18.9069	8603.49	0.05	430.174
8193	26	A - 4	k16 positv	8459.37	1208.24	2	7.42016	10207.5	0.1	510.373
4298	13	A - 4	k16 positv	10672.8	1145.93	2	3.64406	6384.98	0.1	319.249
4291	13	A - 4	k16 positv	9907.26	952.876	3	9.76151	7709.53	0.15	385.476
1814	5	A - 4	k16 positv	8667.2	1149.12	1	3.14234	6385.6	0.05	319.28
2725	9	A - 4	k16 positv	21331.8	2910.08	1	5.17563	12698	0.05	634.902
2712	9	A - 4	k16 positv	22657.2	3142.19	1	9.69109	11719.9	0.05	585.993
2383	8	A - 4	k16 positv	8119.16	1108.22	4	6.3573	7885.31	0.2	394.265
3213	10	A - 4	k16 positv	8621.96	909.983	1	7.07688	10276.3	0.05	513.815
5419	16	A - 4	k16 positv	6829.19	1029.36	2	15.6589	6963.67	0.1	348.183
10504	30	A - 4	k16 positv	8730.07	1169.53	1	3.11594	6863.37	0.05	343.169
8648	26	A - 4	k16 positv	7594.57	960.001	1	3.45922	7912.3	0.05	395.615
5654	19	A - 4	k16 positv	7701.13	2243.81	1	14.6027	6095.78	0.05	304.789
7214	24	A - 4	k16 positv	5335.04	1455.61	1	4.33063	6853.31	0.05	342.666
8279	26	A - 4	k16 positv	8660.13	1346.96	3	7.63141	7443.42	0.15	372.171
6159	20	A - 4	k16 positv	7303.58	1347.53	2	13.8501	5788.47	0.1	289.424
4567	13	A - 4	k16 positv	10995	1438.79	1	4.40984	7640.86	0.05	382.043
4124	13	A - 4	k16 positv	9311.74	1061.27	1	7.73703	8079.53	0.05	403.977
1925	5	A - 4	k16 positv	7826.07	1299.32	1	6.76	5697.29	0.05	284.864
10598	30	A - 4	k16 positv	7343.67	923.382	1	7.89547	6667.79	0.05	333.39
7039	22	A - 4	k16 positv	7142.02	1745.06	2	3.65727	5654.74	0.1	282.737
2677	9	A - 4	k16 positv	17140.3	1689.45	1	4.72672	9285.26	0.05	464.263
9057	27	A - 4	k16 positv	5889.65	1177.36	2	4.87195	11160.6	0.1	558.031
5597	17	A - 4	k16 positv	10696.3	1045.78	2	5.32086	8149.23	0.1	407.461
10709	30	A - 4	k16 positv	9488.73	838.117	1	6.41672	7246.67	0.05	362.333
3158	10	A - 4	k16 positv	8980.2	1148.2	3	6.96245	7706.73	0.15	385.336
9804	29	A - 4	k16 positv	9752.16	1054.25	2	5.4793	6329.81	0.1	316.491
5051	15	A - 4	k16 positv	11110.9	798.741	3	7.96589	6583.08	0.15	329.154
1535	4	A - 4	k16 positv	8519.15	1142.96	2	5.5057	10939.6	0.1	546.981
1307	4	A - 4	k16 positv	8380.43	974.227	2	10.7737	10968.9	0.1	548.445
7645	25	A - 4	k16 positv	8275.72	1362.38	2	8.15953	8316.75	0.1	415.838
7467	24	A - 4	k16 positv	6225.14	1596.39	2	8.0143	7103.62	0.1	355.181
2714	9	A - 4	k16 positv	14927	1420.12	1	6.62797	12699	0.05	634.952
6572	21	A - 4	k16 positv	7791.58	844.955	1	8.50281	12790.4	0.05	639.519
8416	26	A - 4	k16 positv	8558.16	1454.79	3	8.62604	8153.17	0.15	407.659
6363	20	A - 4	k16 positv	5109.22	1020.62	1	6.25828	8687.7	0.05	434.385
4475	13	A - 4	k16 positv	14592.4	1137.77	1	11.9356	11353.6	0.05	567.679
7068	22	A - 4	k16 positv	7832.79	889.738	1	13.0447	9899.81	0.05	494.99
2378	8	A - 4	k16 positv	7654.98	842.941	2	6.7732	7234.23	0.1	361.712
1006	2	A - 4	k16 positv	6253	1011.03	1	13.1767	6378.11	0.05	318.905
688	2	A - 4	k16 positv	6456.46	1341.37	3	9.94635	8165.34	0.15	408.267
6103	20	A - 4	k16 positv	5432.97	1236.63	1	8.81969	6472.95	0.05	323.647
8994	27	A - 4	k16 positv	8455.56	1344.79	5	8.47641	9015.61	0.25	450.781
7200	24	A - 4	k16 positv	8043.03	1751.91	1	3.27438	6535.51	0.05	326.775
3359	11	A - 4	k16 positv	8972.71	874.087	1	4.30422	8149.66	0.05	407.483
1410	4	A - 4	k16 positv	5710.26	1031.43	2	8.42359	10267.4	0.1	513.369
78	1	A - 4	k16 positv	7422.91	1389.08	3	5.04359	7269.67	0.15	363.483
423	1	A - 4	k16 positv	9150.59	1013.58	2	6.44313	9285.49	0.1	464.274
1143	3	A - 4	k16 positv	13536.7	1568.8	4	7.05707	10827.1	0.2	541.353
8610	26	A - 4	k16 positv	9839.96	1466.45	3	10.2456	8784.49	0.15	439.225
3428	11	A - 4	k16 positv	9871.22	1137.92	2	4.19859	5825.65	0.1	291.283
2152	8	A - 4	k16 positv	8491.65	1802.6	1	6.70719	7247.49	0.05	362.375
7278	24	A - 4	k16 positv	7248.63	1894.16	1	8.60844	6980.55	0.05	349.027
8904	27	A - 4	k16 positv	11175.3	1058.33	2	8.13312	9877.69	0.1	493.885
1181	3	A - 4	k16 positv	15933.4	2617.33	1	11.0906	11165.3	0.05	558.266
9349	28	A - 4	k16 positv	7327.25	1585.02	3	5.915	7397.62	0.15	369.881
6370	20	A - 4	k16 positv	7104.82	1119.05	5	9.34253	6142.19	0.25	307.109
5552	16	A - 4	k16 positv	10129.9	1908.84	2	10.7209	9844.43	0.1	492.221
8389	26	A - 4	k16 positv	10305.2	1107.41	1	16.1078	8754.08	0.05	437.704
5	1	A - 4	k16 positv	9223.94	1701.14	1	14.5498	7589.38	0.05	379.469
10137	30	A - 4	k16 positv	9013.53	1428.19	2	6.31109	8628.65	0.1	431.432
5119	16	A - 4	k16 positv	9112.01	1398.78	1	7.07688	6443.71	0.05	322.185
4583	13	A - 4	k16 positv	9863.07	955.027	1	11.7772	7013.2	0.05	350.66
7569	24	A - 4	k16 positv	5514.19	890.137	1	9.95516	9709.62	0.05	485.481
6997	22	A - 4	k16 positv	6875.71	1112.18	2	3.98734	7025.92	0.1	351.296
4603	13	A - 4	k16 positv	7973.5	1144.49	1	3.16875	16530	0.05	826.5
9402	28	A - 4	k16 positv	7854.2	1161.11	4	7.24852	9576.43	0.2	478.822
10990	31	A - 4	k16 positv	9910.57	997.702	4	8.22555	7188.46	0.2	359.423
4792	15	A - 4	k16 positv	5991.67	996.763	2	8.55562	8059.43	0.1	402.972
5481	16	A - 4	k16 positv	7904.47	1227.63	1	3.82891	5009.33	0.05	250.467
5994	20	A - 4	k16 positv	4569.46	893.855	3	8.89891	7747.22	0.15	387.361
5589	17	A - 4	k16 positv	9479.14	915.766	1	5.25484	6992.08	0.05	349.604
9738	29	A - 4	k16 positv	10331.3	1083.57	2	13.652	8256.08	0.1	412.804
6771	21	A - 4	k16 positv	6999.21	995.261	1	3.43281	8781.62	0.05	439.081
1299	4	A - 4	k16 positv	9794.17	791.873	1	3.51203	7641.08	0.05	382.054
3833	12	A - 4	k16 positv	7479.95	1499.24	1	11.5659	6583.65	0.05	329.182
8363	26	A - 4	k16 positv	10722.2	1303.99	1	3.30078	7814.74	0.05	390.737
981	2	A - 4	k16 positv	5862.33	1001.65	2	7.85586	8891.57	0.1	444.579
2231	8	A - 4	k16 positv	6720.93	858.077	2	10.4965	9228.62	0.1	461.431
9726	29	A - 4	k16 positv	7629.19	1411.78	1	8.0275	7584.05	0.05	379.202
8883	27	A - 4	k16 positv	11169.2	1602.75	1	5.22844	7606.66	0.05	380.333
9038	27	A - 4	k16 positv	11101.5	1278.15	2	6.54875	6683.52	0.1	334.176
6896	21	A - 4	k16 positv	7669.15	1061.1	1	3.8025	5728.42	0.05	286.421
2569	9	A - 4	k16 positv	20456.9	2435.91	2	6.08664	12199.3	0.1	609.964
7474	24	A - 4	k16 positv	5952.7	1629.75	1	8.23875	13280.5	0.05	664.024
4312	13	A - 4	k16 positv	11996.6	1137.8	2	11.7244	8236.37	0.1	411.818
990	2	A - 4	k16 positv	8412.24	1017.09	3	14.7259	10496.9	0.15	524.844
7374	24	A - 4	k16 positv	6592.83	1554.95	1	3.40641	6019.45	0.05	300.972
5462	16	A - 4	k16 positv	8044.31	1246.72	2	8.76688	6081.01	0.1	304.051
5664	19	A - 4	k16 positv	5030.63	1068.89	3	10.8618	5735.3	0.15	286.765
6545	21	A - 4	k16 positv	8409.76	960.756	1	6.54875	6811.4	0.05	340.57
7101	23	A - 4	k16 positv	6888.62	1465.67	1	8.26516	5140.17	0.05	257.008
1265	3	A - 4	k16 positv	6882.2	1253.7	1	4.48906	6427.57	0.05	321.379
10323	30	A - 4	k16 positv	7677.79	1059.18	3	9.11896	10673.6	0.15	533.68
8972	27	A - 4	k16 positv	7514.18	1131	3	6.18786	7355.93	0.15	367.797
1850	5	A - 4	k16 positv	9549.7	1302.54	1	4.04016	5672.71	0.05	283.635
7665	25	A - 4	k16 positv	6725.19	1336.45	3	7.31453	7052.26	0.15	352.613
2243	8	A - 4	k16 positv	9772.15	1219.89	1	5.78297	7109.58	0.05	355.479
1010	2	A - 4	k16 positv	7257.8	920.186	1	14.365	9977.64	0.05	498.882
4675	15	A - 4	k16 positv	7595.88	1073.31	3	6.62797	6774.17	0.15	338.709
1579	4	A - 4	k16 positv	6683.41	1076.47	1	9.82312	9099.34	0.05	454.967
2546	9	A - 4	k16 positv	20969.3	3437.49	1	12.1733	15272.6	0.05	763.632
6863	21	A - 4	k16 positv	6241.1	1121.12	1	8.0275	8085.22	0.05	404.261
7760	25	A - 4	k16 positv	8478.36	1155.9	2	7.84266	7069.67	0.1	353.484
10663	30	A - 4	k16 positv	7819.27	886.565	4	8.76688	10366.1	0.2	518.304
4575	13	A - 4	k16 positv	9479.42	1193.33	2	13.454	7539.04	0.1	376.952
10135	30	A - 4	k16 positv	8357.06	1222.21	1	11.5659	7007.12	0.05	350.356
4535	13	A - 4	k16 positv	10840.1	1028.83	3	5.73896	7373.73	0.15	368.686
10792	31	A - 4	k16 positv	8642.49	1041.38	1	4.01375	5586.07	0.05	279.303
4330	13	A - 4	k16 positv	11670	1262.82	1	3.96094	6004.53	0.05	300.226
7375	24	A - 4	k16 positv	7111.66	1600.95	5	7.57859	8532.65	0.25	426.632
43	1	A - 4	k16 positv	7052.36	1465.49	2	9.295	9438.31	0.1	471.915
21	1	A - 4	k16 positv	8415.33	1033.46	2	4.48906	7772.95	0.1	388.648
1887	5	A - 4	k16 positv	6348.9	1017.35	1	3.35359	5326.76	0.05	266.338
4709	15	A - 4	k16 positv	6237.07	1611.17	1	11.4867	11665.9	0.05	583.296
7721	25	A - 4	k16 positv	9030.68	1260.23	1	16.3191	8611.86	0.05	430.593
67	1	A - 4	k16 positv	8065.36	1307.07	4	8.30477	9009.27	0.2	450.464
1594	4	A - 4	k16 positv	6124.89	844.835	2	7.71063	11721.1	0.1	586.055
420	1	A - 4	k16 positv	11012.2	816.405	1	10.7209	7901.1	0.05	395.055
1499	4	A - 4	k16 positv	8999.2	1050.3	2	15.0648	8291.27	0.1	414.564
3905	12	A - 4	k16 positv	7642.59	2283.49	2	16.2662	8871.76	0.1	443.588
8246	26	A - 4	k16 positv	7424.42	1613.9	1	6.83922	8723.14	0.05	436.157
4501	13	A - 4	k16 positv	10671.6	1214.34	1	10.6681	7557.86	0.05	377.893
2261	8	A - 4	k16 positv	7683.2	1256.48	1	3.08953	6963.15	0.05	348.157
5890	19	A - 4	k16 positv	6074.32	1453.42	2	8.83289	8385.5	0.1	419.275
5152	16	A - 4	k16 positv	7556.14	1564.96	1	17.1905	5626.96	0.05	281.348
4953	15	A - 4	k16 positv	8680.16	1025.43	2	4.04016	6922.36	0.1	346.118
10432	30	A - 4	k16 positv	7595.55	1029.31	5	7.11913	8933.66	0.25	446.683
6008	20	A - 4	k16 positv	10204.3	1962.69	2	11.0378	8451.85	0.1	422.593
7232	24	A - 4	k16 positv	5512.96	1703.23	2	4.17219	7845.47	0.1	392.273
6380	20	A - 4	k16 positv	6508.96	1027.47	4	8.27176	6321.79	0.2	316.09
7372	24	A - 4	k16 positv	7946.57	1748.42	1	4.04016	5758.39	0.05	287.92
2328	8	A - 4	k16 positv	8267.18	1045.85	2	9.98156	6875.45	0.1	343.772
10221	30	A - 4	k16 positv	8061.18	1110.05	3	5.5101	7266.82	0.15	363.341
10613	30	A - 4	k16 positv	8731.4	986.4	1	6.99766	6619.69	0.05	330.984
3856	12	A - 4	k16 positv	5893.43	1249.27	6	7.91307	6167.95	0.3	308.397
9852	29	A - 4	k16 positv	10475.2	1295.87	1	12.5694	7244.96	0.05	362.248
6697	21	A - 4	k16 positv	7794.98	936.832	2	6.97125	7793.15	0.1	389.657
7537	24	A - 4	k16 positv	5163.45	1392.75	1	8.26516	7510.88	0.05	375.544
782	2	A - 4	k16 positv	9437.45	1587.74	1	3.38	5850.4	0.05	292.52
8201	26	A - 4	k16 positv	9987.03	1316.28	1	9.03094	6433.25	0.05	321.663
10859	31	A - 4	k16 positv	7148.03	1441.74	2	7.20891	6168	0.1	308.4
8370	26	A - 4	k16 positv	9371.34	1139.2	2	9.61187	8555	0.1	427.75
11005	31	A - 4	k16 positv	8091.2	1333.95	1	12.9919	14390.8	0.05	719.541
5526	16	A - 4	k16 positv	7321.68	1133.46	1	4.6475	5463.32	0.05	273.166
9983	29	A - 4	k16 positv	8947.58	1151.89	1	5.04359	6165.14	0.05	308.257
6305	20	A - 4	k16 positv	6303.56	1279.62	1	16.2662	11922.6	0.05	596.131
540	2	A - 4	k16 positv	9359.79	1765.41	1	15.3156	8343.21	0.05	417.16
10858	31	A - 4	k16 positv	7562.96	1024.42	3	7.83385	6939.27	0.15	346.964
5831	19	A - 4	k16 positv	6041.2	1134.15	2	8.38398	6534.67	0.1	326.733
2221	8	A - 4	k16 positv	7362.94	1467.15	1	12.0677	10004.3	0.05	500.213
7671	25	A - 4	k16 positv	8509.51	1445.64	2	6.37711	11554.9	0.1	577.743
3389	11	A - 4	k16 positv	6434.44	1041.01	4	7.30133	6652.49	0.2	332.624
8350	26	A - 4	k16 positv	9656.24	1064.44	1	19.8575	11301.4	0.05	565.072
1610	4	A - 4	k16 positv	8176.88	858.206	1	14.1009	10221.3	0.05	511.066
616	2	A - 4	k16 positv	6742.08	1469.2	2	5.76977	8218.46	0.1	410.923
8461	26	A - 4	k16 positv	10625.6	1337.99	3	6.7688	9237.57	0.15	461.879
7388	24	A - 4	k16 positv	6875.21	1142.79	2	6.97125	7488.94	0.1	374.447
6525	21	A - 4	k16 positv	10297.1	832.123	3	8.8637	9342.95	0.15	467.147
5880	19	A - 4	k16 positv	6086.72	945.899	4	6.97785	6210.75	0.2	310.538
10939	31	A - 4	k16 positv	7697.09	1731.24	1	3.98734	11260.5	0.05	563.025
10148	30	A - 4	k16 positv	7960.7	1359.14	1	11.8564	12140.5	0.05	607.026
10211	30	A - 4	k16 positv	6465.86	1258.21	2	5.43969	6108.61	0.1	305.431
10589	30	A - 4	k16 positv	8600.84	801.254	5	5.96253	9520.79	0.25	476.039
10876	31	A - 4	k16 positv	6579.44	1853.64	1	17.032	8362.18	0.05	418.109
1190	3	A - 4	k16 positv	7978.53	1695.43	2	8.55562	5891.13	0.1	294.557
5491	16	A - 4	k16 positv	9477.39	1259.44	3	8.28276	8774.21	0.15	438.71
8196	26	A - 4	k16 positv	7792.26	1253.29	1	7.49937	8457.58	0.05	422.879
3548	11	A - 4	k16 positv	7093.53	894.657	3	5.9238	8239.74	0.15	411.987
89	1	A - 4	k16 positv	8611.64	1371.51	3	5.73016	9194.28	0.15	459.714
1002	2	A - 4	k16 positv	6662.13	1115.79	1	15.6853	9594.91	0.05	479.746
6046	20	A - 4	k16 positv	6234.39	939.788	3	7.87786	5229.85	0.15	261.492
3096	10	A - 4	k16 positv	6640.57	1057	2	4.6475	6523.74	0.1	326.187
4886	15	A - 4	k16 positv	7269.16	1020.61	1	14.2858	7605.11	0.05	380.256
9714	29	A - 4	k16 positv	8802.97	1454.37	1	8.42359	14279.6	0.05	713.98
9640	29	A - 4	k16 positv	9375.48	1242.18	3	8.26516	6663.15	0.15	333.158
9101	27	A - 4	k16 positv	6804.8	1391.31	1	4.30422	6066.48	0.05	303.324
3470	11	A - 4	k16 positv	7822.46	787.042	1	9.95516	7682.39	0.05	384.12
4757	15	A - 4	k16 positv	8189.64	1229.87	2	5.04359	6034.42	0.1	301.721
9992	29	A - 4	k16 positv	7906.6	975.099	1	9.98156	7645.79	0.05	382.289
5145	16	A - 4	k16 positv	9533.93	1421.02	1	18.2731	6024.52	0.05	301.226
1323	4	A - 4	k16 positv	8024.95	870.429	3	7.21771	8442.45	0.15	422.123
2930	9	A - 4	k16 positv	17649.5	2563.77	2	11.2359	13627.6	0.1	681.379
8259	26	A - 4	k16 positv	7854.15	1330.81	3	6.48714	8580.2	0.15	429.01
1321	4	A - 4	k16 positv	7050.89	1228.25	3	7.1649	8835.83	0.15	441.792
494	2	A - 4	k16 positv	7939.84	1407.97	1	3.24797	15370.8	0.05	768.539
5507	16	A - 4	k16 positv	7424.13	1379.09	1	6.83922	5320.82	0.05	266.041
16	1	A - 4	k16 positv	9774.32	1495.68	1	15.8173	6728.89	0.05	336.445
6930	22	A - 4	k16 positv	6193.81	1862.87	4	9.92215	8965.56	0.2	448.278
10831	31	A - 4	k16 positv	6779.6	1140.06	2	6.46953	12618.9	0.1	630.945
6667	21	A - 4	k16 positv	10045.2	917.042	1	16.6095	16545.8	0.05	827.288
6144	20	A - 4	k16 positv	6971.58	1163.9	3	8.4676	5678.68	0.15	283.934
1660	5	A - 4	k16 positv	6680.6	1119.96	2	8.81969	7633.82	0.1	381.691
6755	21	A - 4	k16 positv	7542.02	846.977	2	11.6188	12220.9	0.1	611.044
6891	21	A - 4	k16 positv	5921.22	929.764	1	6.97125	7599.98	0.05	379.999
7689	25	A - 4	k16 positv	8105.96	1498.14	4	7.41355	9100.8	0.2	455.04
1898	5	A - 4	k16 positv	6667.82	1039	2	9.87594	7425.36	0.1	371.268
4925	15	A - 4	k16 positv	7772.84	1063.01	2	11.7244	7290.05	0.1	364.503
5741	19	A - 4	k16 positv	5801.76	1463.21	1	12.3845	5581.7	0.05	279.085
617	2	A - 4	k16 positv	6664.4	1217.41	3	6.51354	7921.57	0.15	396.078
2743	9	A - 4	k16 positv	19009.4	2556.35	4	6.43652	11925.8	0.2	596.29
8431	26	A - 4	k16 positv	9594.37	1388.75	1	15.923	8517.52	0.05	425.876
5406	16	A - 4	k16 positv	8016.87	1272.55	2	12.3713	6000.94	0.1	300.047
9186	27	A - 4	k16 positv	7895.82	1207.3	2	6.48273	5911.74	0.1	295.587
9333	28	A - 4	k16 positv	7161.33	1323.13	4	5.42648	7126.63	0.2	356.331
855	2	A - 4	k16 positv	8118.44	1083.37	2	4.00055	8731.6	0.1	436.58
7048	22	A - 4	k16 positv	6963.27	1484.16	1	3.30078	6425.77	0.05	321.288
7359	24	A - 4	k16 positv	7272.52	1467.85	3	8.82849	9148.86	0.15	457.443
1354	4	A - 4	k16 positv	8758.57	1439.6	2	8.37078	9786.53	0.1	489.326
5811	19	A - 4	k16 positv	6015.49	1417.52	2	11.2095	6949.57	0.1	347.478
567	2	A - 4	k16 positv	6895.46	1282.77	1	13.388	10438.6	0.05	521.929
280	1	A - 4	k16 positv	9412.94	1067.06	2	9.03094	15531.3	0.1	776.566
62	1	A - 4	k16 positv	8391.82	1404.28	2	9.32141	8554.33	0.1	427.717
4318	13	A - 4	k16 positv	10459.4	1452.41	2	7.77664	7739.58	0.1	386.979
6246	20	A - 4	k16 positv	6425.71	1043.11	2	12.5034	5435.61	0.1	271.78
9010	27	A - 4	k16 positv	6501.99	1368.86	3	6.95365	8106.7	0.15	405.335
7735	25	A - 4	k16 positv	8154.03	1029.71	4	5.67074	7620.39	0.2	381.02
7320	24	A - 4	k16 positv	7070.42	1656.67	5	6.33222	8220.63	0.25	411.031
8837	27	A - 4	k16 positv	9753.87	1464.21	2	8.93852	7500.86	0.1	375.043
8825	27	A - 4	k16 positv	9327.33	1586.93	3	5.84458	9133.69	0.15	456.684
1057	2	A - 4	k16 positv	6742.87	1084.42	2	9.59867	7930.5	0.1	396.525
3725	12	A - 4	k16 positv	8808.18	1055.61	1	4.51547	5042.1	0.05	252.105
2733	9	A - 4	k16 positv	17831.1	1992.15	5	7.93772	13314.4	0.25	665.721
10975	31	A - 4	k16 positv	8828.97	951.196	4	5.36707	7324.46	0.2	366.223
9053	27	A - 4	k16 positv	7684.96	964.902	1	19.9367	10330	0.05	516.499
5187	16	A - 4	k16 positv	7648.98	1616.02	1	6.3375	5296.45	0.05	264.822
7593	24	A - 4	k16 positv	7567.7	1693.7	1	5.88859	9515.84	0.05	475.792
1575	4	A - 4	k16 positv	6865.84	835.161	1	10.7473	9021.59	0.05	451.079
9131	27	A - 4	k16 positv	6280.84	1286.93	3	6.70719	7834.86	0.15	391.743
10182	30	A - 4	k16 positv	9760.46	1939.14	1	3.40641	6900.94	0.05	345.047
4682	15	A - 4	k16 positv	5946.79	1498.58	1	8.74047	5954.33	0.05	297.716
1473	4	A - 4	k16 positv	5926.04	1051.06	5	6.41672	11623.9	0.25	581.197
10955	31	A - 4	k16 positv	8191.99	1304	2	3.18195	7958.89	0.1	397.945
622	2	A - 4	k16 positv	7529.95	1258.56	4	9.02434	10174.5	0.2	508.724
1561	4	A - 4	k16 positv	9105.01	1029.12	2	4.80594	6102.56	0.1	305.128
5701	19	A - 4	k16 positv	7159.88	1806.65	1	15.7117	7210.1	0.05	360.505
3785	12	A - 4	k16 positv	9387.49	1727.95	2	12.0412	7290.5	0.1	364.525
9939	29	A - 4	k16 positv	9682.11	922.989	2	10.787	8561.68	0.1	428.084
2500	8	A - 4	k16 positv	6566.58	1267.04	2	5.63773	9467.24	0.1	473.362
10780	31	A - 4	k16 positv	7239.77	1117.86	1	6.44313	7247.21	0.05	362.361
9634	29	A - 4	k16 positv	7400.7	1460.7	1	9.74391	6921.04	0.05	346.052
1071	2	A - 4	k16 positv	7446.62	1384.54	1	13.2559	13187.9	0.05	659.393
1686	5	A - 4	k16 positv	8047.35	1254.72	2	7.96148	6594.09	0.1	329.705
6878	21	A - 4	k16 positv	5972.43	883.474	2	9.57227	13879.1	0.1	693.956
933	2	A - 4	k16 positv	7181.45	878.913	2	5.4925	14480.1	0.1	724.003
1222	3	A - 4	k16 positv	6864.35	1588.82	4	7.27492	6052.12	0.2	302.606
1717	5	A - 4	k16 positv	11383.6	1266.2	1	6.20547	6882.28	0.05	344.114
3293	11	A - 4	k16 positv	8093.86	795.604	2	6.24508	6779.9	0.1	338.995
3071	10	A - 4	k16 positv	7687.2	1154.29	2	10.6549	7404.04	0.1	370.202
5800	19	A - 4	k16 positv	4888.8	1019.35	3	9.96396	5379.52	0.15	268.976
7684	25	A - 4	k16 positv	7672.42	1477.88	1	9.40062	7814.48	0.05	390.724
4353	13	A - 4	k16 positv	10791.6	1010.41	3	8.22115	9264.87	0.15	463.243
10852	31	A - 4	k16 positv	7545.44	1472.54	1	9.11016	6254.01	0.05	312.701
9361	28	A - 4	k16 positv	7124.37	1572.91	3	6.65437	5900.15	0.15	295.007
5671	19	A - 4	k16 positv	6320.55	1680.47	1	12.2525	6824.4	0.05	341.22
6682	21	A - 4	k16 positv	7438.09	892.94	3	4.54188	7014.38	0.15	350.719
155	1	A - 4	k16 positv	6397.37	1256.04	1	9.18938	7556.13	0.05	377.806
10636	30	A - 4	k16 positv	10620.3	1133.51	1	8.08031	8172.14	0.05	408.607
9091	27	A - 4	k16 positv	6922.33	1476.03	3	6.78641	8217.44	0.15	410.872
9088	27	A - 4	k16 positv	8905.99	1097.24	1	7.12969	7100.47	0.05	355.023
4107	12	A - 4	k16 positv	6148.51	1324.61	2	4.04016	9317.98	0.1	465.899
10945	31	A - 4	k16 positv	10135.5	1817.92	1	14.2594	7117.52	0.05	355.876
6607	21	A - 4	k16 positv	8854.64	1023.47	2	9.86273	7086.27	0.1	354.313
10715	30	A - 4	k16 positv	10598.8	802.478	1	7.28812	7288.48	0.05	364.424
853	2	A - 4	k16 positv	6258.87	1188.75	3	11.7508	8384.52	0.15	419.226
1614	4	A - 4	k16 positv	6938.18	925.586	1	11.3019	15791.7	0.05	789.587
8843	27	A - 4	k16 positv	10540.9	1023.3	5	10.1347	12442	0.25	622.102
5127	16	A - 4	k16 positv	7416.33	1531.74	1	14.2858	5005.31	0.05	250.266
9483	28	A - 4	k16 positv	6331.49	1247.93	3	4.46266	7728.98	0.15	386.449
8035	25	A - 4	k16 positv	6550.48	987.173	1	12.675	8347.48	0.05	417.374
2605	9	A - 4	k16 positv	19144.4	2902.41	2	8.48961	11766.8	0.1	588.339
6034	20	A - 4	k16 positv	5954.57	1264.29	2	8.64805	7391.75	0.1	369.587
7253	24	A - 4	k16 positv	7089.16	1133.87	3	4.37464	6256.69	0.15	312.835
901	2	A - 4	k16 positv	7201.14	1070.89	1	6.62797	7838.8	0.05	391.94
3901	12	A - 4	k16 positv	8433.67	1643	1	16.7944	8377.27	0.05	418.863
4310	13	A - 4	k16 positv	11306.3	1284.62	4	7.50598	7192.12	0.2	359.606
5106	15	A - 4	k16 positv	8475.39	1387.79	1	4.56828	6547.83	0.05	327.391
3920	12	A - 4	k16 positv	7339.41	2356.64	2	12.3977	5902.42	0.1	295.121
6154	20	A - 4	k16 positv	6979.89	1235.83	4	9.32801	9568.93	0.2	478.447
8633	26	A - 4	k16 positv	8239.36	1229.49	3	11.3283	7355	0.15	367.75
159	1	A - 4	k16 positv	7928.72	1440.12	2	11.6584	7213.87	0.1	360.693
7609	25	A - 4	k16 positv	8837.22	2143.72	6	5.78737	8133.48	0.3	406.674
10250	30	A - 4	k16 positv	6441.15	1331.72	3	4.47146	8496.35	0.15	424.817
449	1	A - 4	k16 positv	9186.62	1447.93	1	10.6945	9170.27	0.05	458.514
5178	16	A - 4	k16 positv	5631.27	1237.9	1	6.36391	5138.39	0.05	256.919
1891	5	A - 4	k16 positv	6886.47	821.023	2	6.13945	5488.13	0.1	274.407
9198	27	A - 4	k16 positv	7035.73	1165.75	3	8.75807	7931.68	0.15	396.584
528	2	A - 4	k16 positv	7614.43	1008.37	3	7.45536	8457.73	0.15	422.887
9103	27	A - 4	k16 positv	6933.46	1293.31	2	6.40352	7181.14	0.1	359.057
4756	15	A - 4	k16 positv	6172.27	1229.21	1	18.0619	8015.18	0.05	400.759
2558	9	A - 4	k16 positv	21361.3	2840.27	1	4.30422	12354	0.05	617.698
2400	8	A - 4	k16 positv	9480.28	794.421	4	4.6607	9678.18	0.2	483.909
4712	15	A - 4	k16 positv	7893.65	1078.74	2	5.25484	5764.54	0.1	288.227
419	1	A - 4	k16 positv	8533.93	984.794	2	13.3484	10450.6	0.1	522.528
8096	25	A - 4	k16 positv	7956.75	1158.27	4	6.73359	8294.37	0.2	414.718
3891	12	A - 4	k16 positv	9765.62	1984	2	8.15953	5207.76	0.1	260.388
9433	28	A - 4	k16 positv	6441.88	1410.64	1	5.28125	6749.53	0.05	337.477
2886	9	A - 4	k16 positv	14973.8	2204.44	1	12.7014	15626.5	0.05	781.325
6491	21	A - 4	k16 positv	9863.7	993.19	2	10.2324	9091	0.1	454.55
5973	20	A - 4	k16 positv	5675.05	940.58	2	11.0378	9538.51	0.1	476.925
142	1	A - 4	k16 positv	7645.82	1365.53	1	19.8311	11993.1	0.05	599.655
7279	24	A - 4	k16 positv	7379.96	1183.31	2	6.02062	6453.92	0.1	322.696
513	2	A - 4	k16 positv	8522.42	1406.39	1	9.74391	7615.21	0.05	380.76
5584	17	A - 4	k16 positv	8654.06	819.252	1	4.43625	6564.67	0.05	328.234
2258	8	A - 4	k16 positv	8617.82	1298.04	2	6.45633	8242.43	0.1	412.122
1415	4	A - 4	k16 positv	9177.04	954.622	1	5.12281	5952.36	0.05	297.618
6442	21	A - 4	k16 positv	10004.9	1174.12	2	9.91555	8128.86	0.1	406.443
3671	11	A - 4	k16 positv	10097	875.701	2	6.25828	8431.29	0.1	421.564
10724	30	A - 4	k16 positv	7869.16	984.979	2	6.19227	8807.26	0.1	440.363
1482	4	A - 4	k16 positv	7330.53	993.478	3	7.39375	12228.3	0.15	611.413
7353	24	A - 4	k16 positv	6121.17	1431.12	1	7.71063	10508.1	0.05	525.407
4058	12	A - 4	k16 positv	8598.3	1546.78	1	10.0344	5233.04	0.05	261.652
1821	5	A - 4	k16 positv	8751.68	1367.25	1	7.26172	9448.88	0.05	472.444
8637	26	A - 4	k16 positv	7322.85	1172.09	1	9.82312	7584.03	0.05	379.201
8546	26	A - 4	k16 positv	11247.5	1124.04	1	8.95172	8314.86	0.05	415.743
5998	20	A - 4	k16 positv	8409.27	1623.48	2	10.6549	6867.72	0.1	343.386
3720	12	A - 4	k16 positv	9500.03	1315.14	2	7.45977	7820.07	0.1	391.003
6273	20	A - 4	k16 positv	7276.28	1331.93	1	6.12625	5823.89	0.05	291.195
8568	26	A - 4	k16 positv	7237.2	1371.91	2	9.75711	9314.35	0.1	465.717
5860	19	A - 4	k16 positv	4939.2	1132.7	2	7.65781	8053.57	0.1	402.679
5691	19	A - 4	k16 positv	6122.6	1520.09	1	17.0056	5429.21	0.05	271.46
7873	25	A - 4	k16 positv	4461.6	1129.25	2	11.2755	9033.33	0.1	451.667
5138	16	A - 4	k16 positv	7163.35	1415.38	1	15.9494	5360.41	0.05	268.021
2155	8	A - 4	k16 positv	6569.91	1221.2	3	6.12625	11163.9	0.15	558.195
1802	5	A - 4	k16 positv	10361.6	1181.18	1	6.89203	9257.62	0.05	462.881
2995	9	A - 4	k16 positv	15259.7	2015.74	1	10.6945	12028.3	0.05	601.414
7287	24	A - 4	k16 positv	8515.69	1506.75	1	4.70031	6469.12	0.05	323.456
8954	27	A - 4	k16 positv	7039.19	1122.76	2	5.915	6981.63	0.1	349.082
6745	21	A - 4	k16 positv	6469.76	1038.32	2	4.11937	6895.05	0.1	344.753
3826	12	A - 4	k16 positv	7698.55	2154.43	1	9.40062	5116.17	0.05	255.809
7992	25	A - 4	k16 positv	6128.49	1204.38	2	9.07055	9286.83	0.1	464.342
10025	30	A - 4	k16 positv	6281	1598.31	1	3.85531	8055.49	0.05	402.774
10616	30	A - 4	k16 positv	8922.78	990.074	1	12.9655	9269.94	0.05	463.497
10362	30	A - 4	k16 positv	6598.07	1081.17	1	3.51203	7434.18	0.05	371.709
2932	9	A - 4	k16 positv	12461.7	1245.79	1	7.89547	10976.6	0.05	548.829
9934	29	A - 4	k16 positv	9646.07	1312.17	1	4.11937	8538.26	0.05	426.913
3867	12	A - 4	k16 positv	7449.44	1479.47	1	14.6027	10128.5	0.05	506.427
8079	25	A - 4	k16 positv	8150.76	940.76	5	6.929	9480.33	0.25	474.017
10253	30	A - 4	k16 positv	8113.78	1195.36	4	9.18277	9578.36	0.2	478.918
799	2	A - 4	k16 positv	6395.88	901.506	2	3.98734	8009.55	0.1	400.478
10866	31	A - 4	k16 positv	6713.55	1636.24	2	7.06367	6664.55	0.1	333.228
3043	10	A - 4	k16 positv	7542.21	1137.53	2	9.77031	6959.16	0.1	347.958
5386	16	A - 4	k16 positv	9108.3	1645.89	2	9.87594	7055.41	0.1	352.77
2642	9	A - 4	k16 positv	20868	2807.14	2	5.51891	12642.2	0.1	632.111
2840	9	A - 4	k16 positv	13963	2044.25	1	14.5762	13800.3	0.05	690.016
6812	21	A - 4	k16 positv	7459.51	1155.51	1	3.88172	10081.4	0.05	504.068
10092	30	A - 4	k16 positv	6196.1	1567.03	2	3.93453	6818.5	0.1	340.925
8446	26	A - 4	k16 positv	8754.17	1479.44	1	8.76688	6871.31	0.05	343.565
7177	24	A - 4	k16 positv	6826.99	1508.95	1	7.02406	8409.35	0.05	420.467
1127	3	A - 4	k16 positv	5208.77	1430.28	2	7.52578	5363.71	0.1	268.185
6096	20	A - 4	k16 positv	7073.36	1423.72	3	6.47833	6005.56	0.15	300.278
5083	15	A - 4	k16 positv	8367.66	1111.44	4	6.72039	8760.58	0.2	438.029
5291	16	A - 4	k16 positv	9264.62	1224.16	2	5.83578	5476.98	0.1	273.849
9546	29	A - 4	k16 positv	8584.96	1685.42	2	10.4173	7450.27	0.1	372.513
3956	12	A - 4	k16 positv	7919.91	1125.96	3	8.34437	8100.38	0.15	405.019
8337	26	A - 4	k16 positv	9920.14	1285.63	2	7.27492	8906.37	0.1	445.318
4378	13	A - 4	k16 positv	9162.77	1395.82	1	5.96781	5615.23	0.05	280.761
2679	9	A - 4	k16 positv	15844.2	1532.84	1	10.4833	15392.3	0.05	769.616
10300	30	A - 4	k16 positv	7791.09	1386.5	2	10.5361	11138.6	0.1	556.928
6505	21	A - 4	k16 positv	9229.42	956.005	3	6.95365	8098.12	0.15	404.906
3492	11	A - 4	k16 positv	7202.15	965.1	2	5.65094	7650.13	0.1	382.507
8004	25	A - 4	k16 positv	5498.83	1166.4	1	12.3581	6979.12	0.05	348.956
4888	15	A - 4	k16 positv	8085.6	1301.46	2	6.3243	10923.2	0.1	546.159
10249	30	A - 4	k16 positv	6832.68	1423.04	1	4.30422	7632.3	0.05	381.615
3321	11	A - 4	k16 positv	10719.6	1082.4	2	5.9282	6688.78	0.1	334.439
262	1	A - 4	k16 positv	9508.81	1210.56	1	14.7347	7061.19	0.05	353.059
130	1	A - 4	k16 positv	7825.6	1600.33	2	9.53266	8597.19	0.1	429.859
6850	21	A - 4	k16 positv	7130.43	1012.63	1	7.20891	7568.39	0.05	378.419
7654	25	A - 4	k16 positv	8100.24	1425.5	4	5.34066	6582.11	0.2	329.105
4138	13	A - 4	k16 positv	11503.7	1579.42	2	10.1796	8403.77	0.1	420.188
5555	16	A - 4	k16 positv	6298.73	1065.5	3	13.1415	6103.51	0.15	305.175
3840	12	A - 4	k16 positv	8370.41	1490.12	2	6.48273	5386.35	0.1	269.318
9394	28	A - 4	k16 positv	9070.77	1413.45	2	5.40008	7821.88	0.1	391.094
6258	20	A - 4	k16 positv	5794.23	1032.88	4	9.68449	5762.41	0.2	288.12
8393	26	A - 4	k16 positv	7414.33	929.754	1	4.25141	8608.83	0.05	430.441
1142	3	A - 4	k16 positv	7404.11	1053.24	2	16.966	8180.28	0.1	409.014
9283	27	A - 4	k16 positv	7519.5	788.058	1	8.60844	7509.7	0.05	375.485
1689	5	A - 4	k16 positv	10522.9	1327.39	3	7.97469	7398.89	0.15	369.944
5646	19	A - 4	k16 positv	6911.44	1901.57	1	12.8598	5534.5	0.05	276.725
502	2	A - 4	k16 positv	6678.72	1375.66	3	5.79177	7059.95	0.15	352.998
4818	15	A - 4	k16 positv	6915.88	1200.21	4	4.73332	6872.43	0.2	343.621
10144	30	A - 4	k16 positv	5959.27	941.222	1	7.65781	10703.7	0.05	535.186
1877	5	A - 4	k16 positv	9556.28	1327.01	1	12.2261	7456.96	0.05	372.848
9506	28	A - 4	k16 positv	5557.74	923.945	3	6.47833	8778.22	0.15	438.911
10847	31	A - 4	k16 positv	6835.58	1498.57	2	7.35414	7253.99	0.1	362.7
367	1	A - 4	k16 positv	7559.69	882.829	1	4.09297	7397.54	0.05	369.877
3567	11	A - 4	k16 positv	9504.11	1196.17	1	9.00453	15910.2	0.05	795.509
8236	26	A - 4	k16 positv	8271.09	1354.84	2	7.26172	7746.98	0.1	387.349
8278	26	A - 4	k16 positv	9102.49	1189.99	2	5.37367	7301.46	0.1	365.073
3026	10	A - 4	k16 positv	7002.13	1349.71	4	6.52895	6290.13	0.2	314.507
5908	20	A - 4	k16 positv	9869.35	1327.04	1	7.39375	6000.74	0.05	300.037
10765	31	A - 4	k16 positv	7088.52	1653.72	2	4.75312	7147.49	0.1	357.374
10614	30	A - 4	k16 positv	9249.99	1070.23	3	6.12625	8005.23	0.15	400.262
2666	9	A - 4	k16 positv	16069.4	2411.58	3	4.55948	10539	0.15	526.949
5542	16	A - 4	k16 positv	8188.93	1289.48	1	12.2789	6662.53	0.05	333.127
871	2	A - 4	k16 positv	5870.85	1209.18	1	6.07344	5501.91	0.05	275.096
5832	19	A - 4	k16 positv	5719.06	899.123	1	16.0022	6042.25	0.05	302.112
9431	28	A - 4	k16 positv	6669.53	1787.46	1	3.74969	5498.3	0.05	274.915
4114	13	A - 4	k16 positv	10901.7	1294.64	1	15.4213	6687.79	0.05	334.39
2222	8	A - 4	k16 positv	8179.96	1264.07	1	7.86906	6537.37	0.05	326.868
9042	27	A - 4	k16 positv	6166.45	1415.74	3	9.02214	8592.29	0.15	429.614
1419	4	A - 4	k16 positv	5752.73	1016.06	2	5.4793	8488.82	0.1	424.441
10863	31	A - 4	k16 positv	6617.46	1943.95	2	8.81969	7351.76	0.1	367.588
5747	19	A - 4	k16 positv	5976.57	1142.34	2	7.88227	7402.78	0.1	370.139
4611	13	A - 4	k16 positv	10170.2	1112.09	1	9.79672	9114.5	0.05	455.725
9871	29	A - 4	k16 positv	7339.38	1254.42	1	13.388	15661.2	0.05	783.059
9309	27	A - 4	k16 positv	5232.76	987.48	1	11.4867	7965.95	0.05	398.297
3882	12	A - 4	k16 positv	7933.73	1631.84	1	4.27781	5344.32	0.05	267.216
3962	12	A - 4	k16 positv	7964.47	1443.64	1	3.53844	5720.4	0.05	286.02
10050	30	A - 4	k16 positv	6978.02	1785.13	2	9.21578	13041.9	0.1	652.093
7718	25	A - 4	k16 positv	8052.12	1945.24	1	4.59469	11120.6	0.05	556.032
6814	21	A - 4	k16 positv	5943.71	1028.17	1	7.81625	7321.1	0.05	366.055
7255	24	A - 4	k16 positv	5105.58	1591.26	1	13.8105	7500.63	0.05	375.031
5928	20	A - 4	k16 positv	5734.45	1568.1	4	5.5057	5969.79	0.2	298.49
3748	12	A - 4	k16 positv	9440.53	1742.7	4	9.39402	5745.95	0.2	287.297
940	2	A - 4	k16 positv	6865.73	1193.14	3	9.07495	8378.74	0.15	418.937
7013	22	A - 4	k16 positv	7021.95	1446.96	1	3.19516	7189.64	0.05	359.482
3975	12	A - 4	k16 positv	7102.91	1412.09	3	10.096	6463.33	0.15	323.167
5631	19	A - 4	k16 positv	6665.11	1852.63	1	12.1205	5677.23	0.05	283.861
1103	3	A - 4	k16 positv	10131.6	1814.37	1	15.7117	10150.7	0.05	507.535
9641	29	A - 4	k16 positv	8038.48	1380.57	1	15.4213	9513.91	0.05	475.695
8311	26	A - 4	k16 positv	10722	1332.13	2	10.3116	8455.76	0.1	422.788
3331	11	A - 4	k16 positv	7809.87	909.654	4	7.92188	7346.99	0.2	367.349
1308	4	A - 4	k16 positv	10406.2	872.092	4	4.90496	8594.9	0.2	429.745
4684	15	A - 4	k16 positv	8256.61	1248.92	1	5.20203	7068.21	0.05	353.41
1921	5	A - 4	k16 positv	9650.34	1474.63	1	10.8794	7636.94	0.05	381.847
8787	26	A - 4	k16 positv	5232.12	939.647	1	3.08953	8278.18	0.05	413.909
6597	21	A - 4	k16 positv	10214	1110.73	1	7.10328	9040.92	0.05	452.046
2289	8	A - 4	k16 positv	9978.06	2102.83	2	12.2261	9200.53	0.1	460.026
993	2	A - 4	k16 positv	7437.76	1203.65	1	3.14234	10661.8	0.05	533.088
9419	28	A - 4	k16 positv	7862.91	1634.67	3	6.18786	7855.91	0.15	392.796
8272	26	A - 4	k16 positv	8429.28	1672.95	1	3.11594	6085.5	0.05	304.275
8806	27	A - 4	k16 positv	9189.03	1284.09	1	7.71063	8698.32	0.05	434.916
3233	10	A - 4	k16 positv	8912.13	989.217	3	7.94828	8593.31	0.15	429.666
4380	13	A - 4	k16 positv	10535.5	1090.16	1	18.3788	11047.2	0.05	552.358
7152	24	A - 4	k16 positv	6955.48	2127.32	4	7.43996	7167.45	0.2	358.372
4163	13	A - 4	k16 positv	10345.9	1929.28	1	3.85531	9009.08	0.05	450.454
10275	30	A - 4	k16 positv	7752.81	1198.57	1	11.4603	13682.4	0.05	684.119
3886	12	A - 4	k16 positv	8633.85	1802.04	2	12.4109	5986.26	0.1	299.313
5244	16	A - 4	k16 positv	6946.67	1365.71	2	10.8266	6009.72	0.1	300.486
2227	8	A - 4	k16 positv	9282.13	1332.34	2	3.64406	7262.26	0.1	363.113
7640	25	A - 4	k16 positv	7484.39	1289.89	1	13.652	6911.08	0.05	345.554
4748	15	A - 4	k16 positv	6927.2	1199.25	1	3.45922	6018.63	0.05	300.932
10117	30	A - 4	k16 positv	6239.06	1067.86	1	7.36734	10727.6	0.05	536.38
3238	10	A - 4	k16 positv	8554.74	940.271	1	3.61766	7345.1	0.05	367.255
8500	26	A - 4	k16 positv	9913.55	1217.54	1	10.8266	11584.3	0.05	579.214
11040	31	A - 4	k16 positv	9925.04	977.255	1	15.5269	8506.15	0.05	425.308
1402	4	A - 4	k16 positv	6010.37	808.837	2	6.91844	7571.36	0.1	378.568
10307	30	A - 4	k16 positv	7986.36	1281.34	1	8.0275	7741.74	0.05	387.087
10701	30	A - 4	k16 positv	7103.2	930.119	3	7.42896	6853.71	0.15	342.685
1890	5	A - 4	k16 positv	9837.78	1319.2	1	13.9689	8175.72	0.05	408.786
9318	28	A - 4	k16 positv	7709.97	1404.06	2	6.48273	6414.34	0.1	320.717
7997	25	A - 4	k16 positv	8684.77	1003.93	4	6.29129	9920.19	0.2	496.009
6566	21	A - 4	k16 positv	10696.2	1284.46	2	13.9953	9023.91	0.1	451.195
10120	30	A - 4	k16 positv	7388.62	1360.12	2	6.52234	7787.75	0.1	389.388
3517	11	A - 4	k16 positv	11599.9	940.602	1	15.1308	7531	0.05	376.55
4425	13	A - 4	k16 positv	9393.85	881.111	3	11.9356	8915.38	0.15	445.769
5332	16	A - 4	k16 positv	8067.28	1000.04	2	11.3019	5575.32	0.1	278.766
10958	31	A - 4	k16 positv	7218.28	1422.24	1	15.1836	8630.88	0.05	431.544
7432	24	A - 4	k16 positv	5983.42	1515.25	1	7.42016	7207.51	0.05	360.375
5124	16	A - 4	k16 positv	6897.84	1437.71	3	3.89052	6073.04	0.15	303.652
4230	13	A - 4	k16 positv	9130.84	1110.9	3	11.1962	8308.22	0.15	415.411
906	2	A - 4	k16 positv	6465.27	1328.66	1	10.7209	7234.42	0.05	361.721
6542	21	A - 4	k16 positv	8270.61	1069.06	1	5.88859	7697.64	0.05	384.882
8693	26	A - 4	k16 positv	7414.48	1054.94	1	3.08953	6767.56	0.05	338.378
10346	30	A - 4	k16 positv	7513.87	1092.28	1	12.9391	11942	0.05	597.101
7572	24	A - 4	k16 positv	6742.69	1426.97	2	4.30422	8274.45	0.1	413.722
8135	25	A - 4	k16 positv	6994.36	887.455	2	7.24852	11156.3	0.1	557.816
10695	30	A - 4	k16 positv	8354.94	1160.85	2	8.81969	8618.97	0.1	430.949
8803	27	A - 4	k16 positv	8122.83	1398.95	2	6.3507	7723.04	0.1	386.152
9487	28	A - 4	k16 positv	5642.33	1311.1	1	5.28125	9970.38	0.05	498.519
3641	11	A - 4	k16 positv	5777.82	851.303	2	7.72383	10149.6	0.1	507.479
2349	8	A - 4	k16 positv	5783.39	1128.44	2	4.91156	9471.41	0.1	473.57
79	1	A - 4	k16 positv	6645.5	1022	1	15.1572	14659.1	0.05	732.953
9297	27	A - 4	k16 positv	7091.47	1003.74	2	7.64461	7746.58	0.1	387.329
4454	13	A - 4	k16 positv	11010.2	1352.48	2	5.69055	7411.74	0.1	370.587
208	1	A - 4	k16 positv	6093.86	1150.69	1	3.45922	6503.56	0.05	325.178
3599	11	A - 4	k16 positv	9231.34	862.16	1	15.1308	13861.1	0.05	693.055
6172	20	A - 4	k16 positv	6447.51	1206.7	2	7.43336	7457.55	0.1	372.877
384	1	A - 4	k16 positv	9563.36	1173.63	1	15.1308	7994.89	0.05	399.744
10830	31	A - 4	k16 positv	6965.36	1293.01	5	9.86538	11852.9	0.25	592.647
3179	10	A - 4	k16 positv	9406.69	848.229	1	3.22156	8271.11	0.05	413.555
6637	21	A - 4	k16 positv	8114.41	974.656	3	6.90083	8149.49	0.15	407.474
9391	28	A - 4	k16 positv	7120.29	939.404	3	6.31109	7992.2	0.15	399.61
9544	29	A - 4	k16 positv	8888.72	1147.18	2	7.49937	7958.72	0.1	397.936
7350	24	A - 4	k16 positv	7893.42	1754.7	1	3.43281	7665.06	0.05	383.253
4530	13	A - 4	k16 positv	8601.11	989.603	3	8.62604	9535.78	0.15	476.789
2536	9	A - 4	k16 positv	22990.4	2471.47	1	9.87594	12498.7	0.05	624.936
10605	30	A - 4	k16 positv	6908.63	1014.42	2	8.17273	8606.21	0.1	430.311
4541	13	A - 4	k16 positv	11728.4	1210.52	1	4.25141	7965.12	0.05	398.256
5132	16	A - 4	k16 positv	6342.51	1185.74	2	5.22844	5893.85	0.1	294.692
10224	30	A - 4	k16 positv	6315.85	1179.65	3	7.66661	12261.8	0.15	613.091
9082	27	A - 4	k16 positv	10005.5	1121.62	3	5.36927	8765.49	0.15	438.275
5343	16	A - 4	k16 positv	8762.99	1326.3	3	13.9513	6767.91	0.15	338.395
1187	3	A - 4	k16 positv	7327.79	1553.11	3	11.6011	6447.5	0.15	322.375
9022	27	A - 4	k16 positv	6340.71	986.723	2	3.26117	9335.85	0.1	466.793
2598	9	A - 4	k16 positv	20863.1	3351.62	2	10.1268	12312.2	0.1	615.611
8796	27	A - 4	k16 positv	10650.6	1634.13	1	8.29156	10207.4	0.05	510.371
8434	26	A - 4	k16 positv	9045.44	1076.39	3	7.26172	9096.46	0.15	454.823
9237	27	A - 4	k16 positv	6890.25	1098.51	3	10.14	8695.16	0.15	434.758
4016	12	A - 4	k16 positv	6649.89	1303.52	1	7.20891	5841.08	0.05	292.054
2636	9	A - 4	k16 positv	17911.7	1994.78	1	5.96781	10037.3	0.05	501.863
7290	24	A - 4	k16 positv	6129.89	1034.9	1	5.96781	5365.68	0.05	268.284
8130	25	A - 4	k16 positv	7210.94	1083.7	2	4.99078	7973.43	0.1	398.672
7361	24	A - 4	k16 positv	5771.92	1353.18	1	11.3811	13609.9	0.05	680.497
8624	26	A - 4	k16 positv	7767.46	1217.74	1	7.57859	6957.95	0.05	347.897
10670	30	A - 4	k16 positv	8850.42	1040.6	3	8.4588	9115.98	0.15	455.799
1757	5	A - 4	k16 positv	8162.85	1091.17	3	6.03823	8030.19	0.15	401.51
10324	30	A - 4	k16 positv	9375.7	1223.21	2	8.00109	11361.3	0.1	568.066
2496	8	A - 4	k16 positv	5293.61	991.784	1	7.44656	7644.3	0.05	382.215
3372	11	A - 4	k16 positv	6421.28	1308.91	1	6.12625	6993.42	0.05	349.671
625	2	A - 4	k16 positv	7438.99	1688.91	1	12.0677	8167.69	0.05	408.385
10612	30	A - 4	k16 positv	7200.48	822.223	2	7.65781	7631.48	0.1	381.574
6164	20	A - 4	k16 positv	6478.09	958.356	1	17.1641	6222.9	0.05	311.145
5059	15	A - 4	k16 positv	8702.37	1116.45	3	9.62068	7958.86	0.15	397.943
9076	27	A - 4	k16 positv	12913.7	844.997	1	4.77953	9906.96	0.05	495.348
9438	28	A - 4	k16 positv	6520.88	883.933	5	7.25644	8221.06	0.25	411.053
1022	2	A - 4	k16 positv	12241.9	2402.99	1	3.77609	8410.82	0.05	420.541
694	2	A - 4	k16 positv	7268.06	1431.82	2	7.05047	7111.33	0.1	355.566
5470	16	A - 4	k16 positv	7463.96	1300.15	1	18.1939	6093.04	0.05	304.652
3449	11	A - 4	k16 positv	10031.7	889.052	2	12.8995	7811.15	0.1	390.557
6845	21	A - 4	k16 positv	6158.63	891.002	1	4.04016	5755.6	0.05	287.78
5710	19	A - 4	k16 positv	6032.4	1317.02	4	7.06367	10266.1	0.2	513.304
18	1	A - 4	k16 positv	7664.75	1795.94	1	19.8311	14734.8	0.05	736.742
2648	9	A - 4	k16 positv	22404.9	3190.85	5	5.95725	12887.1	0.25	644.355
2278	8	A - 4	k16 positv	9869.82	1217.47	1	18.1939	9174.17	0.05	458.708
1311	4	A - 4	k16 positv	6329.44	1050.22	1	8.92531	10782.8	0.05	539.138
6591	21	A - 4	k16 positv	9613.62	1105.22	1	3.93453	6028.62	0.05	301.431
2305	8	A - 4	k16 positv	8788.9	1063.49	1	4.67391	6189.49	0.05	309.474
2377	8	A - 4	k16 positv	6907.22	906.697	1	6.17906	7725.58	0.05	386.279
6474	21	A - 4	k16 positv	8870.83	913.8	1	4.59469	7931.39	0.05	396.57
7285	24	A - 4	k16 positv	7026.44	1457.46	1	5.36047	5308.82	0.05	265.441
5227	16	A - 4	k16 positv	7495.27	1499.31	2	9.37422	6157.38	0.1	307.869
7497	24	A - 4	k16 positv	6088.48	893.515	3	5.77417	7435.55	0.15	371.777
12	1	A - 4	k16 positv	10173.3	1955.91	2	10.3248	12769.1	0.1	638.457
10512	30	A - 4	k16 positv	7515.79	1118.34	1	3.82891	5877.43	0.05	293.872
3397	11	A - 4	k16 positv	12617.7	793.739	5	6.52762	8175.24	0.25	408.762
117	1	A - 4	k16 positv	7402.74	1218.46	1	3.19516	8128.42	0.05	406.421
9277	27	A - 4	k16 positv	6747.19	1141.55	2	11.698	8906.9	0.1	445.345
7210	24	A - 4	k16 positv	6376.18	1746.76	3	8.81089	8168.76	0.15	408.438
4108	13	A - 4	k16 positv	9190.37	1852.67	1	9.98156	6794.24	0.05	339.712
135	1	A - 4	k16 positv	8126.46	952.323	2	14.4838	10874.3	0.1	543.715
3555	11	A - 4	k16 positv	7716.49	874.762	3	9.45344	11158.8	0.15	557.938
1908	5	A - 4	k16 positv	8504.12	1470.95	1	9.295	8421.08	0.05	421.054
82	1	A - 4	k16 positv	7500.18	1506.16	2	9.75711	7516.42	0.1	375.821
6440	21	A - 4	k16 positv	8325.42	970.683	2	7.1825	7624.7	0.1	381.235
8617	26	A - 4	k16 positv	10133.5	1366.99	1	6.02062	6366.92	0.05	318.346
10397	30	A - 4	k16 positv	9056.8	897.847	2	4.34383	6555.43	0.1	327.772
1687	5	A - 4	k16 positv	8390.86	1337.47	2	8.10672	13003.3	0.1	650.166
3140	10	A - 4	k16 positv	8981.23	1167.47	3	3.68807	6857.1	0.15	342.855
9089	27	A - 4	k16 positv	7006.87	1166.55	5	7.97997	8444.72	0.25	422.236
4747	15	A - 4	k16 positv	7580.18	1493.58	2	16.0682	6622.23	0.1	331.111
2373	8	A - 4	k16 positv	6834.77	806.03	1	5.20203	7628.95	0.05	381.448
919	2	A - 4	k16 positv	7176.1	1201.72	2	5.58492	7672.57	0.1	383.628
2244	8	A - 4	k16 positv	7502.77	1340.27	2	4.15898	9575.16	0.1	478.758
7196	24	A - 4	k16 positv	6288.69	1743.48	2	6.11305	9036.2	0.1	451.81
7709	25	A - 4	k16 positv	7389.83	1432.52	1	4.91156	7407.09	0.05	370.354
8093	25	A - 4	k16 positv	6716.76	1168.21	2	5.30766	6609.55	0.1	330.478
3205	10	A - 4	k16 positv	8598.91	1089.45	1	14.7611	8617.13	0.05	430.857
7154	24	A - 4	k16 positv	6762.39	1787.76	2	6.89203	7323.94	0.1	366.197
1149	3	A - 4	k16 positv	6372.38	1317.8	2	10.3513	6997.97	0.1	349.898
599	2	A - 4	k16 positv	8597.84	1402.85	3	5.8974	8498.53	0.15	424.926
2722	9	A - 4	k16 positv	21815.1	2859.2	1	10.1136	16420.2	0.05	821.008
4564	13	A - 4	k16 positv	8706.71	1114.53	3	12.3933	8025.84	0.15	401.292
3090	10	A - 4	k16 positv	6190.61	1037.42	1	10.2456	7228.26	0.05	361.413
5473	16	A - 4	k16 positv	6344.67	1158.47	1	14.2066	8169.61	0.05	408.48
7495	24	A - 4	k16 positv	7296.94	1463.64	3	8.80208	7465.39	0.15	373.27
9879	29	A - 4	k16 positv	10403.1	1223.99	2	5.30766	5865	0.1	293.25
10756	31	A - 4	k16 positv	6271.07	1213.66	1	11.0378	12839	0.05	641.948
2815	9	A - 4	k16 positv	14429	2057.09	1	16.3719	13563.6	0.05	678.181
1608	4	A - 4	k16 positv	7453.84	1070.28	2	9.40062	8974.19	0.1	448.709
7062	22	A - 4	k16 positv	8412.69	788.962	1	9.77031	9953.59	0.05	497.679
1895	5	A - 4	k16 positv	7394.54	1033.69	3	4.93797	6578.95	0.15	328.948
1209	3	A - 4	k16 positv	8274.2	1001.77	3	9.20698	6731.02	0.15	336.551
8017	25	A - 4	k16 positv	5881.16	1111.82	1	7.1825	6486.24	0.05	324.312
10042	30	A - 4	k16 positv	8038.51	1181.31	2	4.17219	7885.87	0.1	394.294
436	1	A - 4	k16 positv	10006	964.092	1	18.2203	12511.1	0.05	625.553
1533	4	A - 4	k16 positv	7760.13	862.669	2	10.4701	8525.02	0.1	426.251
1438	4	A - 4	k16 positv	6510.41	1128.25	2	4.00055	7369.22	0.1	368.461
3230	10	A - 4	k16 positv	9522.62	1117.68	1	16.7416	11176	0.05	558.801
3052	10	A - 4	k16 positv	6263.91	1003.66	1	7.97469	7061.03	0.05	353.052
7206	24	A - 4	k16 positv	5816.73	1920.75	2	7.96148	8479.87	0.1	423.994
9316	28	A - 4	k16 positv	8614.77	1975.93	1	12.5166	11161.5	0.05	558.073
2043	5	A - 4	k16 positv	8005.36	1236.53	2	4.87195	9258.53	0.1	462.926
2527	9	A - 4	k16 positv	23465.5	2583.65	2	8.37078	15577.8	0.1	778.892
8399	26	A - 4	k16 positv	7880.76	1540.88	2	5.80938	6466.5	0.1	323.325
191	1	A - 4	k16 positv	9315.22	1306.63	2	7.38055	7373.33	0.1	368.666
5768	19	A - 4	k16 positv	6076.02	1751.81	1	19.5934	9684.12	0.05	484.206
10545	30	A - 4	k16 positv	11044.1	1120.96	1	16.6887	10963.5	0.05	548.175
6024	20	A - 4	k16 positv	6971.87	1067.14	2	8.18594	5732.56	0.1	286.628
2578	9	A - 4	k16 positv	22890	2859.08	2	7.55219	12417.3	0.1	620.864
1465	4	A - 4	k16 positv	8396.18	920.577	3	10.4217	9952.31	0.15	497.616
4131	13	A - 4	k16 positv	10028.1	1007.23	1	15.0252	16483.6	0.05	824.178
3312	11	A - 4	k16 positv	10182.5	1243.75	1	3.03672	8519.37	0.05	425.969
5903	19	A - 4	k16 positv	4865.46	895.329	1	14.9987	7501.91	0.05	375.096
681	2	A - 4	k16 positv	7588.67	1250.54	1	3.67047	7984.58	0.05	399.229
1064	2	A - 4	k16 positv	5940.23	1139.88	1	14.9987	8159.09	0.05	407.954
3047	10	A - 4	k16 positv	7072.25	1105.71	2	6.31109	6369.5	0.1	318.475
4915	15	A - 4	k16 positv	7638.85	1085.03	3	6.20547	8008.54	0.15	400.427
9904	29	A - 4	k16 positv	7595.62	1097.29	3	6.62797	7301.8	0.15	365.09
5708	19	A - 4	k16 positv	5174.08	1443.56	1	12.8598	6591.9	0.05	329.595
10467	30	A - 4	k16 positv	7073.91	894.338	2	6.87883	8320.74	0.1	416.037
11030	31	A - 4	k16 positv	9480.47	1436.69	2	7.82945	7704.15	0.1	385.207
1745	5	A - 4	k16 positv	9068.44	1468.61	1	12.8863	6682.25	0.05	334.113
9336	28	A - 4	k16 positv	5859.57	1739.05	4	6.72699	8807.77	0.2	440.389
6927	22	A - 4	k16 positv	6358.08	914.498	2	8.19914	8304.65	0.1	415.233
2154	8	A - 4	k16 positv	11263.6	1265.9	1	9.84953	6966.72	0.05	348.336
6708	21	A - 4	k16 positv	12600.5	1625.49	1	3.43281	6041.12	0.05	302.056
9549	29	A - 4	k16 positv	8341.83	1145.02	1	7.07688	7103.11	0.05	355.156
3268	10	A - 4	k16 positv	7786.09	908.709	3	4.40104	9554.61	0.15	477.731
3423	11	A - 4	k16 positv	8561.35	1151.29	2	14.0745	9029.61	0.1	451.481
1511	4	A - 4	k16 positv	8753.77	944.939	1	9.98156	8886.95	0.05	444.347
4942	15	A - 4	k16 positv	6929.54	1277.28	3	10.1488	7578.24	0.15	378.912
1324	4	A - 4	k16 positv	9480.58	885.4	3	10.228	10124.9	0.15	506.243
6832	21	A - 4	k16 positv	7227.16	1042.65	1	15.1836	19529.7	0.05	976.484
3035	10	A - 4	k16 positv	7776.11	1207.51	1	6.15266	6619.96	0.05	330.998
6050	20	A - 4	k16 positv	6372.39	1517.91	1	3.67047	5182.83	0.05	259.142
6085	20	A - 4	k16 positv	6980.32	1703.95	1	12.7542	11978.6	0.05	598.928
3165	10	A - 4	k16 positv	9752.78	944.026	2	4.96438	9593.53	0.1	479.677
1393	4	A - 4	k16 positv	7183.71	1107.56	1	7.12969	6735.49	0.05	336.774
146	1	A - 4	k16 positv	8709.42	1135.09	1	6.31109	9927.59	0.05	496.38
5532	16	A - 4	k16 positv	7269.43	1171.77	1	18.7748	7035.63	0.05	351.781
4837	15	A - 4	k16 positv	6444.28	929.073	2	9.87594	8832.03	0.1	441.601
157	1	A - 4	k16 positv	7773.71	1320.76	4	9.16297	10564.8	0.2	528.239
4860	15	A - 4	k16 positv	6705.84	979.324	2	5.66414	9038.92	0.1	451.946
5864	19	A - 4	k16 positv	5190	1146.35	1	3.98734	5454.07	0.05	272.704
4671	15	A - 4	k16 positv	6985.85	1334.11	4	7.41355	7677.23	0.2	383.862
10561	30	A - 4	k16 positv	8222.84	1091.73	1	3.72328	9302	0.05	465.1
3067	10	A - 4	k16 positv	5632.06	1183.88	1	8.18594	5666.56	0.05	283.328
7629	25	A - 4	k16 positv	7883.76	1639.44	3	8.72286	8644.53	0.15	432.226
6135	20	A - 4	k16 positv	7448.38	1249.13	2	4.38344	6288.95	0.1	314.448
9946	29	A - 4	k16 positv	8307.14	1414.91	1	6.12625	13889.3	0.05	694.464
7954	25	A - 4	k16 positv	7375.02	1257.4	3	8.57323	9079.86	0.15	453.993
10531	30	A - 4	k16 positv	6894.71	997.151	2	7.65781	6671.9	0.1	333.595
8002	25	A - 4	k16 positv	5789.31	1151.72	2	8.80648	11425.3	0.1	571.267
4965	15	A - 4	k16 positv	7275.7	1055.98	4	9.55906	7513.07	0.2	375.653
9686	29	A - 4	k16 positv	7364.86	1350.11	1	16.5039	7189	0.05	359.45
9607	29	A - 4	k16 positv	8402.85	1255.99	2	4.97758	6249.8	0.1	312.49
4654	15	A - 4	k16 positv	6671.33	1795.84	1	4.83234	6168.58	0.05	308.429
5254	16	A - 4	k16 positv	6894.57	1327.18	1	19.8839	5108.03	0.05	255.402
116	1	A - 4	k16 positv	9299.72	1344.52	2	6.09984	7821.91	0.1	391.096
8199	26	A - 4	k16 positv	8256.99	1689.2	1	10.4041	8739.73	0.05	436.986
6820	21	A - 4	k16 positv	6361.45	1128.42	1	6.09984	5462.83	0.05	273.141
5948	20	A - 4	k16 positv	7763.55	1436.53	1	8.15953	5937.04	0.05	296.852
8358	26	A - 4	k16 positv	8410.07	1513.03	1	7.05047	6155.91	0.05	307.795
7571	24	A - 4	k16 positv	5652.93	860.737	2	6.64117	8329.58	0.1	416.479
1179	3	A - 4	k16 positv	6349.68	1631.69	1	4.38344	5037.06	0.05	251.853
1993	5	A - 4	k16 positv	8366.87	1275.58	1	9.00453	6614.09	0.05	330.705
8417	26	A - 4	k16 positv	11002.5	1482.51	1	3.82891	9084.44	0.05	454.222
9224	27	A - 4	k16 positv	5766.77	1127.36	2	3.45922	6647.75	0.1	332.388
6534	21	A - 4	k16 positv	8167.64	949.274	1	3.08953	6957.1	0.05	347.855
4494	13	A - 4	k16 positv	11307.3	980.255	1	8.18594	6469.31	0.05	323.465
2451	8	A - 4	k16 positv	9722.56	1026.39	1	3.82891	7192.34	0.05	359.617
2177	8	A - 4	k16 positv	8166.79	1206.02	2	11.5791	7284.24	0.1	364.212
10032	30	A - 4	k16 positv	6145.75	1459.42	1	4.30422	9666.5	0.05	483.325
2233	8	A - 4	k16 positv	6678.3	1536	3	6.70719	7515.55	0.15	375.777
2121	8	A - 4	k16 positv	7173.04	1703.93	1	14.0481	10347.2	0.05	517.36
5857	19	A - 4	k16 positv	6767.38	1283.74	1	7.63141	7164.62	0.05	358.231
8432	26	A - 4	k16 positv	9219.97	1194.19	1	3.64406	7692.25	0.05	384.613
9860	29	A - 4	k16 positv	6852.8	1344.06	2	3.53844	7128.29	0.1	356.414
1729	5	A - 4	k16 positv	8417.19	1110.78	6	6.79081	9045.65	0.3	452.282
9040	27	A - 4	k16 positv	9011	1386.64	1	19.5406	11387.9	0.05	569.396
6748	21	A - 4	k16 positv	7069.39	1240.09	1	5.25484	6654.25	0.05	332.712
4650	15	A - 4	k16 positv	7611.68	1267.07	1	14.8403	7092.69	0.05	354.634
5530	16	A - 4	k16 positv	9097.61	958.975	3	8.47641	6003.65	0.15	300.183
6218	20	A - 4	k16 positv	6291.87	991.746	2	11.6188	6734.6	0.1	336.73
1009	2	A - 4	k16 positv	6691.55	1154.31	2	9.80992	9118.62	0.1	455.931
6347	20	A - 4	k16 positv	7979.35	1084.39	4	5.09641	6123.28	0.2	306.164
1326	4	A - 4	k16 positv	9299.04	1080.86	2	8.60844	7086.84	0.1	354.342
4462	13	A - 4	k16 positv	10309.4	948.957	2	6.39031	6899.59	0.1	344.98
7324	24	A - 4	k16 positv	6920.09	1549.25	2	7.65781	9184.31	0.1	459.216
399	1	A - 4	k16 positv	11231.2	819.741	1	14.5762	9479.36	0.05	473.968
3433	11	A - 4	k16 positv	7074.9	822.496	1	11.6452	11140.2	0.05	557.012
2435	8	A - 4	k16 positv	6922.91	957.128	1	9.87594	15871	0.05	793.552
2624	9	A - 4	k16 positv	18575.9	1987.21	1	16.055	12588.7	0.05	629.437
3802	12	A - 4	k16 positv	8583.7	1157.98	1	5.78297	6637.61	0.05	331.88
8180	26	A - 4	k16 positv	10337.2	1653.41	1	4.30422	5007.06	0.05	250.353
7222	24	A - 4	k16 positv	7172.47	1483.14	1	4.48906	6303.16	0.05	315.158
10718	30	A - 4	k16 positv	7038.84	1058.6	1	6.49594	5368.79	0.05	268.44
2966	9	A - 4	k16 positv	15404	2170.41	3	5.19323	10844.4	0.15	542.219
1704	5	A - 4	k16 positv	8672.21	1276.94	2	10.7209	6809.09	0.1	340.455
3166	10	A - 4	k16 positv	6515.68	1044.32	1	5.14922	7768.92	0.05	388.446
7865	25	A - 4	k16 positv	7187.6	1197.34	2	6.76	6210.26	0.1	310.513
5904	19	A - 4	k16 positv	5702.2	1155.2	3	6.10865	5639.24	0.15	281.962
1645	5	A - 4	k16 positv	7927.81	1429.21	2	4.10617	6974.39	0.1	348.72
8873	27	A - 4	k16 positv	7793.96	1650.55	2	7.76344	7755.64	0.1	387.782
8482	26	A - 4	k16 positv	10652.8	1273.42	2	10.6549	8816.02	0.1	440.801
3705	11	A - 4	k16 positv	6077.09	785.828	1	5.59812	7735.83	0.05	386.792
6948	22	A - 4	k16 positv	7090.46	1174.94	2	5.30766	7786.01	0.1	389.3
9716	29	A - 4	k16 positv	9189.5	1515.58	1	5.99422	6056.75	0.05	302.837
7339	24	A - 4	k16 positv	7256.9	1174.41	1	7.55219	6891.81	0.05	344.59
4579	13	A - 4	k16 positv	9058.59	1146.28	2	5.34727	7471.1	0.1	373.555
9783	29	A - 4	k16 positv	8994.36	1525.41	2	9.14977	7458.55	0.1	372.928
9701	29	A - 4	k16 positv	8559.93	1323.95	1	3.19516	6400.28	0.05	320.014
4205	13	A - 4	k16 positv	9720.93	1310.96	1	8.66125	10408.3	0.05	520.414
8116	25	A - 4	k16 positv	8394.85	1100.2	2	5.57172	6905.6	0.1	345.28
2425	8	A - 4	k16 positv	8515.89	1447.08	1	11.3811	7147.77	0.05	357.389
619	2	A - 4	k16 positv	6675.02	1251.41	4	7.66441	8170.35	0.2	408.518
822	2	A - 4	k16 positv	7601.24	1138.39	1	7.68422	6862.7	0.05	343.135
728	2	A - 4	k16 positv	6492.78	1011.6	1	9.295	11801.2	0.05	590.058
11028	31	A - 4	k16 positv	9421.46	1406.19	1	8.34437	6462.52	0.05	323.126
2656	9	A - 4	k16 positv	17147.5	1722.06	1	12.5694	15569.2	0.05	778.462
5076	15	A - 4	k16 positv	6652.61	1177.04	2	11.7904	8980.64	0.1	449.032
4968	15	A - 4	k16 positv	7209.88	1428.21	2	8.37078	6266.63	0.1	313.332
9678	29	A - 4	k16 positv	9455.95	804.319	2	15.0516	6238.56	0.1	311.928
715	2	A - 4	k16 positv	7169.28	1172.78	4	6.70059	8287.27	0.2	414.363
1109	3	A - 4	k16 positv	14679.4	1140.49	3	8.4324	10977.1	0.15	548.855
2653	9	A - 4	k16 positv	17951	2789.74	1	4.46266	9319.81	0.05	465.991
9459	28	A - 4	k16 positv	5911.87	1379.4	3	7.84266	10227.9	0.15	511.397
7276	24	A - 4	k16 positv	5881.34	1361.32	1	6.52234	6672.45	0.05	333.622
10314	30	A - 4	k16 positv	7746.26	1252.53	3	7.27052	12127.5	0.15	606.376
8407	26	A - 4	k16 positv	9638.43	1298.26	1	6.36391	11183.7	0.05	559.183
6610	21	A - 4	k16 positv	8147.5	1027.59	2	11.7376	8612.51	0.1	430.626
1953	5	A - 4	k16 positv	7754.76	1359.26	3	4.44505	5815.85	0.15	290.792
9936	29	A - 4	k16 positv	7903.69	1461.29	1	13.2031	8120.7	0.05	406.035
7293	24	A - 4	k16 positv	6728.8	1690.17	2	3.98734	8101.84	0.1	405.092
11112	31	A - 4	k16 positv	12192.8	1128.7	1	4.40984	8741.95	0.05	437.097
2431	8	A - 4	k16 positv	6963.82	1104.96	2	5.4925	7535.34	0.1	376.767
9887	29	A - 4	k16 positv	8662.96	1392.27	2	7.55219	6765.67	0.1	338.283
4846	15	A - 4	k16 positv	7934.73	1105.33	3	3.97854	6053.06	0.15	302.653
9262	27	A - 4	k16 positv	6140.21	1220.49	1	4.77953	8101.35	0.05	405.068
3616	11	A - 4	k16 positv	8253.16	884.754	2	7.6182	7531.54	0.1	376.577
10331	30	A - 4	k16 positv	7761.91	1218.73	4	6.15266	7739.55	0.2	386.978
8810	27	A - 4	k16 positv	8278.27	1095.28	1	5.33406	6889.6	0.05	344.48
10010	29	A - 4	k16 positv	8290.05	1263.53	3	6.64557	8049.72	0.15	402.486
2195	8	A - 4	k16 positv	9415.89	1033.48	2	8.58203	13722.3	0.1	686.115
4731	15	A - 4	k16 positv	6291.48	1751.62	3	9.49745	8859.52	0.15	442.976
344	1	A - 4	k16 positv	10011.2	1013.26	3	8.08911	11581.2	0.15	579.061
4164	13	A - 4	k16 positv	9404.88	1112.31	1	7.36734	7460	0.05	373
1283	3	A - 4	k16 positv	11386.2	1198.66	7	8.5858	8401.41	0.35	420.07
4396	13	A - 4	k16 positv	8274.19	1115.14	1	3.40641	6412.4	0.05	320.62
5408	16	A - 4	k16 positv	6165.33	1030.81	2	13.4804	5728.08	0.1	286.404
5548	16	A - 4	k16 positv	8457.74	927.848	4	11.5197	6130.09	0.2	306.504
120	1	A - 4	k16 positv	9322.44	1102.51	1	4.30422	9626.56	0.05	481.328
4250	13	A - 4	k16 positv	11154.9	814.608	5	7.33038	7454.53	0.25	372.726
1198	3	A - 4	k16 positv	6413.25	1596.01	2	11.0906	6377.61	0.1	318.88
6461	21	A - 4	k16 positv	9959.61	1538.39	3	9.2774	8825.71	0.15	441.286
2189	8	A - 4	k16 positv	6093.69	811.36	3	6.59276	9472.83	0.15	473.641
2958	9	A - 4	k16 positv	16166.4	1281.39	1	11.4075	12931.7	0.05	646.586
10846	31	A - 4	k16 positv	6883.53	1529.53	1	7.28812	7270.97	0.05	363.549
8622	26	A - 4	k16 positv	9954.71	1328.24	1	8.15953	8934.38	0.05	446.719
4923	15	A - 4	k16 positv	6676.3	1215.03	2	7.81625	6994.98	0.1	349.749
5170	16	A - 4	k16 positv	7682.13	2099.3	1	3.35359	5002.2	0.05	250.11
6521	21	A - 4	k16 positv	8147.94	816.305	2	8.51602	11776.3	0.1	588.815
9537	29	A - 4	k16 positv	8446.77	1605.77	1	4.40984	6124.89	0.05	306.245
7605	25	A - 4	k16 positv	7280.87	1609.66	1	5.80938	6588.73	0.05	329.436
3624	11	A - 4	k16 positv	7219.9	806.561	1	11.2491	6629.65	0.05	331.482
5112	15	A - 4	k16 positv	6226.89	1183.55	1	6.70719	6899.71	0.05	344.986
1943	5	A - 4	k16 positv	7194.32	1184.8	2	8.05391	6882.69	0.1	344.135
3335	11	A - 4	k16 positv	10662.8	1082.2	1	3.19516	6948.4	0.05	347.42
9287	27	A - 4	k16 positv	8485.72	897.31	3	7.93948	9625.68	0.15	481.284
245	1	A - 4	k16 positv	9346.98	1093.39	2	15.4609	10127.1	0.1	506.356
3336	11	A - 4	k16 positv	8349.41	1145.3	1	14.4442	17249	0.05	862.451
769	2	A - 4	k16 positv	7548.86	1108.8	2	4.71352	7091.6	0.1	354.58
2780	9	A - 4	k16 positv	18093.3	2266.9	3	11.3283	11728.4	0.15	586.422
8210	26	A - 4	k16 positv	8768.54	1427.59	4	9.13656	8455.45	0.2	422.773
9890	29	A - 4	k16 positv	10177	1112.34	2	12.2261	7012.36	0.1	350.618
4122	13	A - 4	k16 positv	11281.6	1629.71	1	7.89547	10158.4	0.05	507.918
7802	25	A - 4	k16 positv	8149.73	1097.96	1	10.5361	7287.37	0.05	364.368
8252	26	A - 4	k16 positv	8147.8	1428.57	2	9.34781	9263.1	0.1	463.155
7733	25	A - 4	k16 positv	7753.58	1228.29	4	8.66125	15248.8	0.2	762.439
10405	30	A - 4	k16 positv	8269.18	1061.13	5	5.11753	8570	0.25	428.5
1710	5	A - 4	k16 positv	9799.99	1297.19	3	7.47297	8342.7	0.15	417.135
7351	24	A - 4	k16 positv	6123.02	1264.53	1	10.6153	9438.69	0.05	471.934
10744	31	A - 4	k16 positv	7576.48	1782.72	1	7.07688	7609.76	0.05	380.488
2066	5	A - 4	k16 positv	5766.4	954.719	1	4.62109	5739.07	0.05	286.954
7562	24	A - 4	k16 positv	5775.92	1325	2	8.05391	10755.1	0.1	537.757
3570	11	A - 4	k16 positv	8375.05	987.792	3	5.45729	9866.32	0.15	493.316
6483	21	A - 4	k16 positv	9238.86	1202.71	3	6.7512	7957.59	0.15	397.88
3633	11	A - 4	k16 positv	8103.96	915.811	1	18.4052	12776	0.05	638.799
10564	30	A - 4	k16 positv	10455.9	1092.82	3	11.6892	8580.28	0.15	429.014
2808	9	A - 4	k16 positv	14931.7	1466.29	2	6.3507	11266.1	0.1	563.306
8736	26	A - 4	k16 positv	9546.32	1168.42	1	5.62453	7013.45	0.05	350.673
9514	28	A - 4	k16 positv	5541.53	800.774	2	7.35414	10919.3	0.1	545.965
10575	30	A - 4	k16 positv	9240.86	1237.19	1	3.56484	7977.3	0.05	398.865
2881	9	A - 4	k16 positv	14290.8	1152.19	1	6.12625	8215.84	0.05	410.792
7054	22	A - 4	k16 positv	8086.37	1629.61	1	11.9092	6341.46	0.05	317.073
6022	20	A - 4	k16 positv	6759.22	885.453	2	13.4408	7081.6	0.1	354.08
8928	27	A - 4	k16 positv	7799.47	1158.23	3	9.87594	8257.08	0.15	412.854
6628	21	A - 4	k16 positv	8692.31	1219.78	2	11.2755	8411.39	0.1	420.569
2842	9	A - 4	k16 positv	14820.3	1322.24	2	3.93453	8760.79	0.1	438.039
8274	26	A - 4	k16 positv	7298.89	1374.54	1	6.49594	6626.34	0.05	331.317
6500	21	A - 4	k16 positv	9446.01	996.427	2	5.54531	6200.62	0.1	310.031
5114	16	A - 4	k16 positv	9772.03	1582.56	1	6.04703	5619.2	0.05	280.96
10956	31	A - 4	k16 positv	6545.96	1056.91	5	6.61741	7718.78	0.25	385.939
3029	10	A - 4	k16 positv	5850.36	946.051	3	9.49745	9787.56	0.15	489.378
10745	31	A - 4	k16 positv	7292.04	1537.48	2	8.55562	7214.54	0.1	360.727
2067	5	A - 4	k16 positv	7430.75	968.358	3	8.61724	8468.55	0.15	423.427
7150	24	A - 4	k16 positv	8968.02	2035.77	2	4.93797	7984.51	0.1	399.225
2045	5	A - 4	k16 positv	8216.14	1087.39	1	4.04016	7811.46	0.05	390.573
867	2	A - 4	k16 positv	6455.83	913.035	1	8.21234	5612.34	0.05	280.617
3775	12	A - 4	k16 positv	6079.69	2155.54	1	7.02406	5666.03	0.05	283.302
200	1	A - 4	k16 positv	8132.01	902.992	2	3.52523	7392.93	0.1	369.647
10890	31	A - 4	k16 positv	6286.79	1283.42	5	6.89731	7936.85	0.25	396.842
3846	12	A - 4	k16 positv	6419.39	827.578	1	3.59125	5021.56	0.05	251.078
9566	29	A - 4	k16 positv	12160.9	1453.67	1	4.77953	7352.69	0.05	367.634
4404	13	A - 4	k16 positv	9826.22	1123.31	2	8.31797	7032.05	0.1	351.603
3573	11	A - 4	k16 positv	9587.41	889.777	1	5.38687	5184.13	0.05	259.207
8566	26	A - 4	k16 positv	9897.05	980.427	2	7.34094	7900.05	0.1	395.003
288	1	A - 4	k16 positv	9025.74	1365.4	2	9.69109	8596.86	0.1	429.843
7341	24	A - 4	k16 positv	7501.55	1665.09	2	4.87195	6468.38	0.1	323.419
8547	26	A - 4	k16 positv	6379.73	1257.7	1	7.63141	5804.07	0.05	290.203
6297	20	A - 4	k16 positv	5793.34	1084.61	2	10.2324	8584.5	0.1	429.225
3042	10	A - 4	k16 positv	5472.01	1034.03	4	6.76	9134.7	0.2	456.735
6958	22	A - 4	k16 positv	8387.93	1252.64	3	6.7424	7810.59	0.15	390.529
8023	25	A - 4	k16 positv	8312.39	976.447	1	14.497	16773.4	0.05	838.671
9065	27	A - 4	k16 positv	7134.8	1148.26	1	6.31109	9093.19	0.05	454.66
934	2	A - 4	k16 positv	7609.8	1000.53	7	9.4723	8241.44	0.35	412.072
1857	5	A - 4	k16 positv	7811	1010.23	1	14.0217	9603.48	0.05	480.174
1476	4	A - 4	k16 positv	8437.97	1294.74	1	4.48906	6589.92	0.05	329.496
2304	8	A - 4	k16 positv	7351.7	1058.57	4	8.48301	11221.8	0.2	561.092
6775	21	A - 4	k16 positv	6945.96	995.251	3	8.30036	7986.78	0.15	399.339
5441	16	A - 4	k16 positv	7286.03	1286.21	3	7.14729	5950.06	0.15	297.503
7263	24	A - 4	k16 positv	6225	1556.94	1	9.90234	7593.7	0.05	379.685
8457	26	A - 4	k16 positv	9203.29	1269.46	4	7.53898	7978.74	0.2	398.937
4092	12	A - 4	k16 positv	8299.13	1227.38	2	7.82945	7094.86	0.1	354.743
9558	29	A - 4	k16 positv	7027.18	1501.03	2	14.2726	8615.9	0.1	430.795
7396	24	A - 4	k16 positv	5423.2	1379.33	1	4.27781	6362.96	0.05	318.148
110	1	A - 4	k16 positv	6899.59	1530.45	1	9.34781	6808.49	0.05	340.425
9	1	A - 4	k16 positv	8951.66	938.742	4	6.96465	6620.54	0.2	331.027
1948	5	A - 4	k16 positv	9224.68	1239.01	1	10.272	9934.9	0.05	496.745
99	1	A - 4	k16 positv	7411.05	1481.64	1	7.81625	8682.9	0.05	434.145
8239	26	A - 4	k16 positv	8521.28	1245.89	4	9.18938	7064.12	0.2	353.206
808	2	A - 4	k16 positv	8609.7	1198.9	2	8.27836	8643.05	0.1	432.152
11051	31	A - 4	k16 positv	7843.24	1468.56	2	10.6813	7785.67	0.1	389.283
8183	26	A - 4	k16 positv	7629.98	1159.05	5	7.97997	7681.69	0.25	384.084
713	2	A - 4	k16 positv	8626.15	1243.73	2	11.8036	8675.85	0.1	433.793
5199	16	A - 4	k16 positv	8060.06	1257.31	1	14.9987	5653.98	0.05	282.699
8036	25	A - 4	k16 positv	7663.84	1042.25	3	10.5009	10888	0.15	544.401
10688	30	A - 4	k16 positv	8744.38	851.986	2	8.8725	9590.2	0.1	479.51
4367	13	A - 4	k16 positv	9518.55	987.654	5	11.3652	11574.6	0.25	578.729
3953	12	A - 4	k16 positv	9293.99	2314.03	1	3.59125	5017.04	0.05	250.852
2986	9	A - 4	k16 positv	14071.1	1689.56	1	4.38344	10507.7	0.05	525.387
6792	21	A - 4	k16 positv	8037.82	1173.18	1	7.52578	10913	0.05	545.649
5622	19	A - 4	k16 positv	7014.27	950.094	1	11.5131	6260.43	0.05	313.021
10174	30	A - 4	k16 positv	5956.37	1278.27	2	6.93164	14031.7	0.1	701.583
9682	29	A - 4	k16 positv	8369.1	1212.8	3	7.83385	7285.06	0.15	364.253
8947	27	A - 4	k16 positv	9401.15	1122.53	1	4.01375	8380.58	0.05	419.029
11057	31	A - 4	k16 positv	8747.76	1338.82	1	18.3523	7600.14	0.05	380.007
704	2	A - 4	k16 positv	8236.67	1275.31	2	10.1268	9212.04	0.1	460.602
6915	22	A - 4	k16 positv	8604.36	1071.23	1	5.67734	7441.22	0.05	372.061
20	1	A - 4	k16 positv	8898.8	1583.33	3	6.3551	7955.58	0.15	397.779
682	2	A - 4	k16 positv	8156.66	1530.51	1	12.0148	7849.79	0.05	392.49
7198	24	A - 4	k16 positv	6874.73	1998.19	2	4.80594	5818	0.1	290.9
7296	24	A - 4	k16 positv	5847.93	1181.44	4	5.53871	7067.92	0.2	353.396
204	1	A - 4	k16 positv	6778.15	1006.41	2	12.8863	7408.73	0.1	370.437
10686	30	A - 4	k16 positv	6850.2	894.325	3	9.24219	9517.34	0.15	475.867
10198	30	A - 4	k16 positv	7643.92	1311.85	1	13.4672	9919.49	0.05	495.975
7332	24	A - 4	k16 positv	7615.06	2189.65	3	5.78297	6560.33	0.15	328.016
5022	15	A - 4	k16 positv	9062.13	837.333	2	6.3507	7187.05	0.1	359.352
7260	24	A - 4	k16 positv	7692.66	1192.98	1	5.36047	6884.33	0.05	344.217
2873	9	A - 4	k16 positv	16381.2	2487.89	3	5.74776	13373.5	0.15	668.675
8714	26	A - 4	k16 positv	9589.67	1199.81	2	9.16297	8768.09	0.1	438.405
6670	21	A - 4	k16 positv	9537.54	846.261	1	4.51547	8127.68	0.05	406.384
5956	20	A - 4	k16 positv	6709.81	841.058	1	4.01375	13336.9	0.05	666.844
9087	27	A - 4	k16 positv	6373.31	1274.73	3	6.68958	7346.59	0.15	367.33
5765	19	A - 4	k16 positv	6101.29	1658.66	3	11.786	5785.25	0.15	289.262
4683	15	A - 4	k16 positv	8903.43	1474.38	2	13.2955	11976.4	0.1	598.822
3550	11	A - 4	k16 positv	9392.83	1073.08	5	5.58228	9540.79	0.25	477.04
2693	9	A - 4	k16 positv	23310.9	3257.57	2	5.0568	11457.2	0.1	572.861
1117	3	A - 4	k16 positv	5472.64	1164.35	3	12.0236	6822.47	0.15	341.124
6797	21	A - 4	k16 positv	7210.22	1043.63	1	7.34094	7870.95	0.05	393.547
5517	16	A - 4	k16 positv	7848.58	1195.41	1	18.6164	16948.4	0.05	847.421
3674	11	A - 4	k16 positv	10700	834.097	3	9.65589	7919.15	0.15	395.957
7411	24	A - 4	k16 positv	6179.84	1035.98	1	4.96438	7675.96	0.05	383.798
9147	27	A - 4	k16 positv	7573.66	1281.59	1	10.9322	15713.6	0.05	785.68
9063	27	A - 4	k16 positv	7909.31	1185.06	4	6.36391	8365.32	0.2	418.266
7038	22	A - 4	k16 positv	8553.55	1642.22	2	9.65148	7409.09	0.1	370.454
10260	30	A - 4	k16 positv	7977.54	1341.11	1	10.6945	6712.19	0.05	335.61
10153	30	A - 4	k16 positv	8003.82	1124.82	1	8.29156	5955.78	0.05	297.789
10155	30	A - 4	k16 positv	6388.14	1157.27	1	5.43969	6429.53	0.05	321.477
4778	15	A - 4	k16 positv	6302.14	1357.16	1	11.6716	7470.58	0.05	373.529
2890	9	A - 4	k16 positv	14699.5	2173.36	3	6.39031	12465.3	0.15	623.263
10065	30	A - 4	k16 positv	6519.81	1277.69	3	10.052	8798.85	0.15	439.943
3515	11	A - 4	k16 positv	7833.81	1032.91	2	4.31742	6589.96	0.1	329.498
2667	9	A - 4	k16 positv	18576.4	2454.1	2	6.72039	10937.5	0.1	546.876
5856	19	A - 4	k16 positv	5705.89	1528.42	2	5.42648	5393.15	0.1	269.658
8959	27	A - 4	k16 positv	7924.42	1516.07	2	4.99078	7230.79	0.1	361.539
8896	27	A - 4	k16 positv	8059.17	1350.13	2	12.5034	8921.35	0.1	446.067
8885	27	A - 4	k16 positv	7474.71	1524.72	1	3.30078	12123.7	0.05	606.187
202	1	A - 4	k16 positv	8192.53	1792.17	1	13.5464	9583.66	0.05	479.183
5019	15	A - 4	k16 positv	7160.2	1166.36	1	7.44656	5520.99	0.05	276.049
3349	11	A - 4	k16 positv	6547.42	1084.8	2	4.96438	5775.6	0.1	288.78
5981	20	A - 4	k16 positv	5635.82	1289.67	4	7.47297	6558.71	0.2	327.935
4061	12	A - 4	k16 positv	6667.46	1326.33	2	5.40008	5719.3	0.1	285.965
8914	27	A - 4	k16 positv	9489.69	1471.09	3	8.38839	9249.6	0.15	462.48
2775	9	A - 4	k16 positv	22505.6	2819.96	1	7.89547	10277	0.05	513.852
3885	12	A - 4	k16 positv	7166.12	1711.38	2	15.3156	6189.03	0.1	309.451
2198	8	A - 4	k16 positv	7084.95	872.65	1	11.3019	7360.45	0.05	368.023
3590	11	A - 4	k16 positv	7679.07	1053.68	1	9.16297	9033.95	0.05	451.698
10517	30	A - 4	k16 positv	7678.26	1312.4	1	7.97469	6488.18	0.05	324.409
700	2	A - 4	k16 positv	8179.25	1261.82	2	10.4701	9786.51	0.1	489.325
1169	3	A - 4	k16 positv	17482	2080.3	6	8.80648	13497.1	0.3	674.856
7218	24	A - 4	k16 positv	6610.77	1411.91	4	5.26805	6977.16	0.2	348.858
6912	21	A - 4	k16 positv	7847.7	1194.63	1	4.72672	6729.25	0.05	336.463
4325	13	A - 4	k16 positv	8340.17	1211.33	2	9.26859	8469.64	0.1	423.482
2479	8	A - 4	k16 positv	7364.91	1513.62	2	10.4833	9475.83	0.1	473.792
6732	21	A - 4	k16 positv	6778.01	837.733	2	3.57805	6852.39	0.1	342.619
629	2	A - 4	k16 positv	8018.52	1214.43	5	7.61028	7516.22	0.25	375.811
1224	3	A - 4	k16 positv	6176	1112.85	2	8.60844	5905.49	0.1	295.275
1029	2	A - 4	k16 positv	8187.62	1097.03	2	9.82312	8648.93	0.1	432.446
5969	20	A - 4	k16 positv	7547.95	1447.31	2	13.5332	6749.71	0.1	337.486
8800	27	A - 4	k16 positv	7587.59	1658.13	1	4.56828	10467.8	0.05	523.389
2541	9	A - 4	k16 positv	22259.8	3323.68	4	5.57172	14110.2	0.2	705.511
7199	24	A - 4	k16 positv	6144.17	1523.13	3	8.0363	8233.16	0.15	411.658
5847	19	A - 4	k16 positv	6614.2	1396.98	1	6.68078	6379.91	0.05	318.995
916	2	A - 4	k16 positv	8403.39	1129.7	1	18.2203	8838.9	0.05	441.945
3224	10	A - 4	k16 positv	9490.75	1044.71	1	3.08953	7708.13	0.05	385.406
8009	25	A - 4	k16 positv	5802.62	1173.19	3	8.8637	8054.2	0.15	402.71
7128	24	A - 4	k16 positv	7072.52	1047.64	1	3.82891	6359.7	0.05	317.985
6020	20	A - 4	k16 positv	6480.78	822.259	1	14.7611	8579.38	0.05	428.969
4858	15	A - 4	k16 positv	8654.94	1093.06	1	19.567	10483.1	0.05	524.157
7002	22	A - 4	k16 positv	8712.6	1468.81	3	6.40792	6491.82	0.15	324.591
9319	28	A - 4	k16 positv	8304.84	1727.7	1	9.16297	11464.9	0.05	573.245
1781	5	A - 4	k16 positv	8213.28	1036.6	2	9.51945	7868.28	0.1	393.414
6673	21	A - 4	k16 positv	8421.27	973.594	1	6.44313	7500.11	0.05	375.005
5582	17	A - 4	k16 positv	10715.8	866.488	2	9.79672	6198.42	0.1	309.921
4668	15	A - 4	k16 positv	7786.26	1518.34	1	5.46609	6638.97	0.05	331.948
4632	15	A - 4	k16 positv	7295.54	1206.45	1	8.50281	6758.47	0.05	337.924
6641	21	A - 4	k16 positv	8661.15	922.022	1	3.51203	6941.4	0.05	347.07
9864	29	A - 4	k16 positv	7196.2	1286.96	1	15.8702	7899.13	0.05	394.956
4723	15	A - 4	k16 positv	7696.21	1220.15	3	7.87786	6519.47	0.15	325.974
2562	9	A - 4	k16 positv	23414.6	3283.99	1	14.5498	16302.4	0.05	815.12
8479	26	A - 4	k16 positv	6310.83	1119.21	2	4.54188	5750.92	0.1	287.546
27	1	A - 4	k16 positv	7639.41	1067.48	1	9.40062	9542.16	0.05	477.108
6661	21	A - 4	k16 positv	9630.69	1084.94	2	7.07688	8480.33	0.1	424.017
3625	11	A - 4	k16 positv	7520.72	802.754	2	6.68078	7205.07	0.1	360.254
4210	13	A - 4	k16 positv	8530.61	1280.48	2	10.4569	6946.81	0.1	347.34
3940	12	A - 4	k16 positv	9603.89	1400.49	1	7.68422	5012.72	0.05	250.636
6528	21	A - 4	k16 positv	10676.3	1019.02	3	8.32677	9850.19	0.15	492.51
56	1	A - 4	k16 positv	8612.23	1580.95	3	8.77568	8259.05	0.15	412.953
7167	24	A - 4	k16 positv	8408.27	1585.04	1	5.30766	8177.83	0.05	408.892
2695	9	A - 4	k16 positv	19885.5	2770.65	4	6.54215	12520.3	0.2	626.017
7619	25	A - 4	k16 positv	9917.87	2913.22	2	9.78352	11590.5	0.1	579.525
8109	25	A - 4	k16 positv	7701.21	888.472	3	13.5376	9435.35	0.15	471.768
10741	31	A - 4	k16 positv	6533.11	1451.2	3	7.5962	6577.26	0.15	328.863
2105	8	A - 4	k16 positv	9139.85	1154.48	2	6.78641	7064.59	0.1	353.23
3627	11	A - 4	k16 positv	7316.93	862.227	1	12.3317	7597.28	0.05	379.864
5049	15	A - 4	k16 positv	7826.93	1198.39	2	4.6607	5512.98	0.1	275.649
5447	16	A - 4	k16 positv	7462.94	1144.52	2	9.92875	5805.5	0.1	290.275
6402	20	A - 4	k16 positv	5458.09	804.317	2	11.1038	7936.95	0.1	396.848
7058	22	A - 4	k16 positv	8767.61	1057.99	2	5.80938	6934.16	0.1	346.708
404	1	A - 4	k16 positv	8514.06	1210.2	2	12.7674	7771.97	0.1	388.599
5429	16	A - 4	k16 positv	9624.68	1169.25	1	5.28125	5893.53	0.05	294.676
3256	10	A - 4	k16 positv	9389.49	932.826	1	13.1503	8547.73	0.05	427.387
10236	30	A - 4	k16 positv	7917.13	1480.65	2	10.4305	10019.3	0.1	500.967
2645	9	A - 4	k16 positv	17703.8	2497.37	3	7.605	9295.31	0.15	464.765
9446	28	A - 4	k16 positv	6428.35	1377.8	2	9.33461	11231.9	0.1	561.593
988	2	A - 4	k16 positv	6960.92	1359.5	1	3.43281	10507.1	0.05	525.355
7955	25	A - 4	k16 positv	6579.03	1184.6	2	4.34383	5805.62	0.1	290.281
9973	29	A - 4	k16 positv	7951.27	901.349	3	12.4373	7227.41	0.15	361.371
10671	30	A - 4	k16 positv	7908.88	983.552	3	8.4588	7976.46	0.15	398.823
3244	10	A - 4	k16 positv	9197	989.69	1	3.53844	8174.36	0.05	408.718
1944	5	A - 4	k16 positv	7456.56	1338.19	1	15.8702	19773.5	0.05	988.676
10251	30	A - 4	k16 positv	8257.89	1278.67	2	9.40062	8378.31	0.1	418.916
7734	25	A - 4	k16 positv	7716.13	1368.86	4	6.60156	8830.69	0.2	441.535
311	1	A - 4	k16 positv	7876.46	1179.41	1	4.30422	6444.53	0.05	322.227
10099	30	A - 4	k16 positv	7444.09	1417.55	1	7.07688	8124.99	0.05	406.249
6494	21	A - 4	k16 positv	11053.3	966.21	1	6.97125	7505.53	0.05	375.277
673	2	A - 4	k16 positv	6174.39	1214.63	1	3.72328	6011.14	0.05	300.557
3943	12	A - 4	k16 positv	8012.91	1973.02	2	12.5562	6080.18	0.1	304.009
4438	13	A - 4	k16 positv	11779.1	1464.59	1	6.52234	6674.54	0.05	333.727
4491	13	A - 4	k16 positv	9164.82	1037.92	2	5.01719	7216.47	0.1	360.823
5394	16	A - 4	k16 positv	8643.7	927.298	1	18.2203	5084.16	0.05	254.208
9351	28	A - 4	k16 positv	6793.16	1533.22	2	7.07688	8438	0.1	421.9
5683	19	A - 4	k16 positv	5292.84	1213.55	1	5.20203	5933.46	0.05	296.673
5099	15	A - 4	k16 positv	7276.1	917.294	3	10.6065	9092.38	0.15	454.619
2148	8	A - 4	k16 positv	7060.94	1419.05	2	6.31109	6711.31	0.1	335.566
6156	20	A - 4	k16 positv	7110.52	1250.56	3	4.48906	5935.23	0.15	296.762
6284	20	A - 4	k16 positv	5598.23	950.839	3	9.19818	6825.9	0.15	341.295
8436	26	A - 4	k16 positv	7833.03	1245.48	2	13.0183	12076.3	0.1	603.815
10731	31	A - 4	k16 positv	7039.83	1959.71	2	11.4999	11148.2	0.1	557.412
4555	13	A - 4	k16 positv	11779.5	1598.6	3	6.24948	7097.99	0.15	354.899
5643	19	A - 4	k16 positv	6439.3	1296.08	1	14.7875	11301.8	0.05	565.09
8132	25	A - 4	k16 positv	7848.71	1188.96	3	4.53307	6445.45	0.15	322.273
4020	12	A - 4	k16 positv	7728.99	954.515	1	3.22156	6647.24	0.05	332.362
4361	13	A - 4	k16 positv	8058.23	1035.93	3	6.7424	6890.19	0.15	344.51
813	2	A - 4	k16 positv	6368.62	1337.63	1	7.68422	6802.14	0.05	340.107
10039	30	A - 4	k16 positv	7290.83	1611.86	1	6.94484	6957.63	0.05	347.882
1467	4	A - 4	k16 positv	7483.63	1074.43	4	7.20891	6815.57	0.2	340.779
2910	9	A - 4	k16 positv	16862.9	1935	2	7.89547	11821.1	0.1	591.054
9727	29	A - 4	k16 positv	7956.6	1208.99	1	16.5567	10009.6	0.05	500.48
10698	30	A - 4	k16 positv	6999.94	1173.23	1	8.34437	11222.2	0.05	561.112
5640	19	A - 4	k16 positv	5838.76	1672.47	1	13.388	7719.29	0.05	385.964
6405	20	A - 4	k16 positv	5262.96	1028.84	2	7.48617	7691.6	0.1	384.58
10928	31	A - 4	k16 positv	6911.03	1408.19	1	7.89547	8753.77	0.05	437.688
7705	25	A - 4	k16 positv	7056.33	1715.83	2	6.15266	7391.69	0.1	369.585
5356	16	A - 4	k16 positv	9365.11	1097.89	1	15.3948	5735.44	0.05	286.772
8235	26	A - 4	k16 positv	7371.15	1062.47	1	9.90234	6231.85	0.05	311.592
7265	24	A - 4	k16 positv	6410.87	1765.53	1	4.67391	11102.9	0.05	555.147
3533	11	A - 4	k16 positv	7396.6	909.171	4	6.3309	7125.18	0.2	356.259
6415	20	A - 4	k16 positv	5109.75	1002.89	1	3.82891	5434.29	0.05	271.714
4241	13	A - 4	k16 positv	11190.1	1320.36	1	12.543	8136.88	0.05	406.844
6315	20	A - 4	k16 positv	6025.3	1054.63	3	9.60307	6208.84	0.15	310.442
8831	27	A - 4	k16 positv	9221.49	1465.78	1	6.02062	7774	0.05	388.7
6431	20	A - 4	k16 positv	5334.67	885.323	1	14.8139	5711.36	0.05	285.568
3368	11	A - 4	k16 positv	10095.9	889.67	4	7.30793	8431.88	0.2	421.594
11025	31	A - 4	k16 positv	8220.8	1239.08	1	3.67047	7312.02	0.05	365.601
3162	10	A - 4	k16 positv	9485.32	1220.77	1	3.08953	12864.5	0.05	643.226
3516	11	A - 4	k16 positv	12085	901.441	1	3.59125	7239.74	0.05	361.987
6917	22	A - 4	k16 positv	9342.38	2920.97	1	6.36391	10966.6	0.05	548.331
2454	8	A - 4	k16 positv	9077.55	1339.16	3	7.02406	7064.17	0.15	353.208
10019	30	A - 4	k16 positv	7416.01	1489.99	1	14.3386	9939.67	0.05	496.984
9173	27	A - 4	k16 positv	9867.11	1345.38	2	8.58203	10597.7	0.1	529.884
5897	19	A - 4	k16 positv	5432.28	1127.35	5	9.53794	7052.83	0.25	352.641
7194	24	A - 4	k16 positv	7809.87	1826.01	1	8.39719	7909.5	0.05	395.475
11095	31	A - 4	k16 positv	6756.43	1165.49	1	10.0608	7089.89	0.05	354.494
8505	26	A - 4	k16 positv	8755.8	1261.07	2	8.29156	5621.51	0.1	281.076
10259	30	A - 4	k16 positv	8053.86	1048.74	1	8.92531	12372.8	0.05	618.642
6142	20	A - 4	k16 positv	7009.66	1253.16	3	6.78641	5712.42	0.15	285.621
4236	13	A - 4	k16 positv	12141.7	1489.56	3	5.82698	9940.84	0.15	497.042
34	1	A - 4	k16 positv	8397.56	1439.72	3	5.65094	9259.85	0.15	462.993
767	2	A - 4	k16 positv	7370.14	1030.53	2	10.008	8542.52	0.1	427.126
7736	25	A - 4	k16 positv	6133.89	1010.38	2	4.17219	6727.35	0.1	336.368
7227	24	A - 4	k16 positv	6516.9	1996.58	1	10.6153	6932.92	0.05	346.646
9069	27	A - 4	k16 positv	9867.39	1256.24	1	11.0642	11866.9	0.05	593.343
10079	30	A - 4	k16 positv	6558.44	1300.99	1	6.65437	7619.37	0.05	380.968
755	2	A - 4	k16 positv	6026.31	1119.47	3	8.8901	9297.71	0.15	464.885
2211	8	A - 4	k16 positv	7587.78	1121.74	1	5.57172	8824.28	0.05	441.214
1144	3	A - 4	k16 positv	6835.75	1631.68	1	9.92875	7619.12	0.05	380.956
4906	15	A - 4	k16 positv	8688.13	1246.9	3	7.51698	6794.07	0.15	339.703
6355	20	A - 4	k16 positv	7930.39	1063.93	2	13.1503	6995.99	0.1	349.8
3319	11	A - 4	k16 positv	10640.9	869.229	2	11.1434	9078.52	0.1	453.926
4029	12	A - 4	k16 positv	6248.16	1548.6	1	14.8667	8603.19	0.05	430.159
53	1	A - 4	k16 positv	8482.16	1182.59	3	10.3689	8866.13	0.15	443.306
10951	31	A - 4	k16 positv	7343.02	1670.02	2	4.10617	6651.05	0.1	332.553
5456	16	A - 4	k16 positv	7244.98	1206.09	3	12.807	7583.2	0.15	379.16
5620	19	A - 4	k16 positv	7995.16	1703.53	3	9.66469	6233.56	0.15	311.678
133	1	A - 4	k16 positv	7144.63	1140.94	3	12.1997	10525.8	0.15	526.288
1069	2	A - 4	k16 positv	8882.97	1239.94	1	10.3248	9555.71	0.05	477.785
3982	12	A - 4	k16 positv	6940.81	1168.7	1	3.53844	5828.59	0.05	291.429
2354	8	A - 4	k16 positv	6052.55	865.284	2	6.52234	8600.21	0.1	430.011
10557	30	A - 4	k16 positv	11225.6	1092.18	5	6.50122	8106.84	0.25	405.342
2524	9	A - 4	k16 positv	23290	3756.3	2	7.53898	13601.7	0.1	680.087
1136	3	A - 4	k16 positv	6290.72	1237.65	2	9.69109	7656.99	0.1	382.849
3944	12	A - 4	k16 positv	9132.53	1666.17	4	10.4899	7161.48	0.2	358.074
7015	22	A - 4	k16 positv	6782.56	1534.05	1	4.19859	11524	0.05	576.2
1248	3	A - 4	k16 positv	9088.27	975.3	3	13.6608	7890.31	0.15	394.515
5376	16	A - 4	k16 positv	6758.8	854.825	1	4.06656	6544.61	0.05	327.231
3584	11	A - 4	k16 positv	9830.64	1005.57	7	4.62109	9158.43	0.35	457.921
7748	25	A - 4	k16 positv	7462.58	2067.5	2	4.2382	9288.35	0.1	464.418
4120	13	A - 4	k16 positv	11265.7	1423.4	2	9.7307	7991.11	0.1	399.556
8111	25	A - 4	k16 positv	7958.57	1077.66	1	9.66469	9640.4	0.05	482.02
6267	20	A - 4	k16 positv	5416.08	918.556	3	4.43625	7006.98	0.15	350.349
505	2	A - 4	k16 positv	8920.2	1516.2	3	6.69839	7293.04	0.15	364.652
6248	20	A - 4	k16 positv	7345.41	1417.29	1	6.04703	5521.24	0.05	276.062
8826	27	A - 4	k16 positv	13943.9	1240.16	2	3.27438	9877.02	0.1	493.851
4982	15	A - 4	k16 positv	6895.52	1072.07	3	7.53458	8484.16	0.15	424.208
3200	10	A - 4	k16 positv	10803.8	1249.05	3	8.06271	9108.68	0.15	455.434
3864	12	A - 4	k16 positv	7553.77	799.737	2	6.53555	7298.93	0.1	364.947
6645	21	A - 4	k16 positv	9128.51	984.037	2	9.53266	7664.58	0.1	383.229
6703	21	A - 4	k16 positv	8882.55	1168.82	2	4.30422	6165.7	0.1	308.285
7126	24	A - 4	k16 positv	8589.27	1386.45	2	5.62453	6515.9	0.1	325.795
6725	21	A - 4	k16 positv	6334.59	1044.77	1	3.74969	5574.35	0.05	278.717
8018	25	A - 4	k16 positv	5689.45	1217.99	1	5.01719	5347.56	0.05	267.378
3345	11	A - 4	k16 positv	5650.67	1018.05	1	10.853	8336.4	0.05	416.82
1959	5	A - 4	k16 positv	7412.08	1232.55	1	6.31109	6443.94	0.05	322.197
7385	24	A - 4	k16 positv	6522.79	931.802	2	4.70031	8086.44	0.1	404.322
6107	20	A - 4	k16 positv	7118.52	1031	3	8.91651	6121.73	0.15	306.087
2109	8	A - 4	k16 positv	9715.5	1591.59	1	6.17906	7721.15	0.05	386.058
1078	3	A - 4	k16 positv	7095.91	1451.04	2	12.0412	5364.45	0.1	268.222
709	2	A - 4	k16 positv	6087.86	1478.06	2	5.79617	6451.58	0.1	322.579
2806	9	A - 4	k16 positv	15168.7	1755.07	3	11.0202	12794.6	0.15	639.729
7791	25	A - 4	k16 positv	6545.22	1420.22	2	7.1825	8638.08	0.1	431.904
10075	30	A - 4	k16 positv	6315.88	1163.51	1	4.04016	7408.17	0.05	370.408
5148	16	A - 4	k16 positv	6441.77	1502.57	2	16.7416	5641.32	0.1	282.066
1789	5	A - 4	k16 positv	5773.88	1068.57	1	17.2169	9240.03	0.05	462.002
10902	31	A - 4	k16 positv	8195.38	1142.72	2	8.60844	6842.83	0.1	342.142
4765	15	A - 4	k16 positv	8632.4	831.731	1	9.37422	5869.36	0.05	293.468
8484	26	A - 4	k16 positv	7040.95	1315.97	1	16.0286	6939.77	0.05	346.989
7494	24	A - 4	k16 positv	6681.32	1244.99	2	7.02406	6823.32	0.1	341.166
4833	15	A - 4	k16 positv	8265.81	1326.9	2	8.33117	7217.57	0.1	360.878
9856	29	A - 4	k16 positv	9122.75	1287.4	1	18.59	7416.31	0.05	370.816
9509	28	A - 4	k16 positv	5462.07	1441.06	2	5.14922	7936.65	0.1	396.832
8395	26	A - 4	k16 positv	8752.41	1144.97	3	7.03286	8591.93	0.15	429.596
10784	31	A - 4	k16 positv	7170.02	1195.83	1	10.2456	8241.41	0.05	412.07
3651	11	A - 4	k16 positv	11923.7	1394.96	1	12.2525	9300.38	0.05	465.019
10656	30	A - 4	k16 positv	9607.53	956.856	1	4.17219	6893.26	0.05	344.663
5689	19	A - 4	k16 positv	5239.7	1547.03	1	14.9723	6342.27	0.05	317.114
8202	26	A - 4	k16 positv	7240.03	1409.05	2	7.69742	6349.37	0.1	317.469
10550	30	A - 4	k16 positv	5940.3	866.511	3	8.81969	7368.91	0.15	368.446
8860	27	A - 4	k16 positv	9808.78	2507.48	1	9.26859	8130.68	0.05	406.534
8757	26	A - 4	k16 positv	7777.06	1306.58	1	3.90813	6964.93	0.05	348.247
874	2	A - 4	k16 positv	7634.62	1277.5	3	6.38151	8289.62	0.15	414.481
3339	11	A - 4	k16 positv	10578.3	1153.69	1	12.2261	9913.42	0.05	495.671
5796	19	A - 4	k16 positv	5948.81	1330.24	1	12.4902	5180.58	0.05	259.029
5426	16	A - 4	k16 positv	7867.99	1038.18	1	11.5659	5954.22	0.05	297.711
614	2	A - 4	k16 positv	8105.08	1332.8	1	13.5464	9061.99	0.05	453.1
4666	15	A - 4	k16 positv	7723.57	1323.7	3	8.8725	6830.9	0.15	341.545
6221	20	A - 4	k16 positv	6349.5	1227.72	1	8.0275	5555.32	0.05	277.766
8690	26	A - 4	k16 positv	9102.32	1141.45	2	6.70719	9106.91	0.1	455.346
2450	8	A - 4	k16 positv	6567.65	1272.28	1	5.04359	11832.6	0.05	591.63
556	2	A - 4	k16 positv	7948.82	1331.01	2	6.16586	6947.06	0.1	347.353
7762	25	A - 4	k16 positv	6414.57	1486.15	3	4.46266	7394.08	0.15	369.704
603	2	A - 4	k16 positv	8448.58	820.134	3	11.6011	10068.1	0.15	503.406
8920	27	A - 4	k16 positv	7918.7	1217.05	3	11.9444	9713.9	0.15	485.695
6766	21	A - 4	k16 positv	7936.31	1190.22	2	7.52578	7960.33	0.1	398.017
3152	10	A - 4	k16 positv	5774.32	864.058	3	4.48906	6763.28	0.15	338.164
1231	3	A - 4	k16 positv	7178.67	1319.96	4	12.2987	7376.95	0.2	368.848
4558	13	A - 4	k16 positv	8087.17	1115.43	2	10.8926	7465.35	0.1	373.268
1353	4	A - 4	k16 positv	10006	1147.7	1	10.7209	8975.93	0.05	448.796
1313	4	A - 4	k16 positv	8227.18	883.366	3	6.3287	7487.58	0.15	374.379
1626	4	A - 4	k16 positv	8740.53	1011.69	2	8.58203	10118.5	0.1	505.926
10983	31	A - 4	k16 positv	9661.47	1327.41	1	14.2858	10198.8	0.05	509.938
642	2	A - 4	k16 positv	7795.54	1140.23	3	9.04854	7376.88	0.15	368.844
2238	8	A - 4	k16 positv	6231.64	870.009	1	7.68422	7692.39	0.05	384.62
6236	20	A - 4	k16 positv	8660.57	1026.33	2	13.9029	8255.54	0.1	412.777
10078	30	A - 4	k16 positv	6161.85	1689.21	2	7.07688	10454	0.1	522.702
9552	29	A - 4	k16 positv	8326.36	1163.51	1	11.4339	6236.2	0.05	311.81
5100	15	A - 4	k16 positv	7932.89	1038.73	2	10.2984	7549.91	0.1	377.496
23	1	A - 4	k16 positv	7490.89	1513.42	3	7.39375	8749.02	0.15	437.451
5618	19	A - 4	k16 positv	6459.12	1901.56	1	6.36391	19952	0.05	997.599
4500	13	A - 4	k16 positv	11740.3	983.669	1	3.19516	6473.31	0.05	323.666
9247	27	A - 4	k16 positv	9120.39	795.093	3	7.92188	13769.8	0.15	688.488
3107	10	A - 4	k16 positv	6665.82	1014.35	1	6.20547	8938.12	0.05	446.906
5879	19	A - 4	k16 positv	5102.19	1325.93	1	14.2066	5003.63	0.05	250.182
8380	26	A - 4	k16 positv	8336.93	1370.7	2	11.9356	10649.8	0.1	532.489
4068	12	A - 4	k16 positv	9233.26	846.425	3	13.0975	7439.32	0.15	371.966
9888	29	A - 4	k16 positv	7647.1	1203.34	3	6.92724	6934.85	0.15	346.742
10051	30	A - 4	k16 positv	6039.61	1076.34	2	12.3185	10161.6	0.1	508.079
4664	15	A - 4	k16 positv	6104.3	1300.84	3	6.55755	6074.07	0.15	303.704
11058	31	A - 4	k16 positv	8568.14	982.509	1	6.94484	9204.14	0.05	460.207
395	1	A - 4	k16 positv	9985.94	1244.85	2	5.43969	8257.73	0.1	412.886
1942	5	A - 4	k16 positv	7493.2	949.708	1	3.72328	8048.05	0.05	402.402
4240	13	A - 4	k16 positv	10704.3	983.786	1	6.60156	7574.12	0.05	378.706
4935	15	A - 4	k16 positv	8345.83	1440.32	4	8.64805	7253.5	0.2	362.675
3304	11	A - 4	k16 positv	7456.47	865.703	1	8.81969	12333.4	0.05	616.671
1962	5	A - 4	k16 positv	8824.58	1035.97	3	7.55219	6797.05	0.15	339.853
1730	5	A - 4	k16 positv	11793.4	1452.01	1	11.0906	11395.4	0.05	569.77
2035	5	A - 4	k16 positv	7459.74	1053.35	1	6.09984	7014.82	0.05	350.741
5433	16	A - 4	k16 positv	9714.83	1063.11	1	3.48563	5952.33	0.05	297.617
736	2	A - 4	k16 positv	6805.64	1527.43	5	5.34991	10134.9	0.25	506.744
271	1	A - 4	k16 positv	8673.03	1003.52	3	12.543	10741	0.15	537.049
9917	29	A - 4	k16 positv	7477.58	1456.18	2	9.11016	6382.64	0.1	319.132
5752	19	A - 4	k16 positv	5574.65	1777.01	1	16.3455	9312.71	0.05	465.636
4232	13	A - 4	k16 positv	11599.4	1119.62	1	3.32719	9131.13	0.05	456.557
4466	13	A - 4	k16 positv	10544.2	1241.92	2	12.1337	10859.9	0.1	542.994
8068	25	A - 4	k16 positv	6869.3	1329.86	2	10.2984	8846.27	0.1	442.314
1544	4	A - 4	k16 positv	7112.93	899.008	3	8.63484	8961.99	0.15	448.099
9139	27	A - 4	k16 positv	9824.59	1039.93	2	9.66469	9733.03	0.1	486.651
1339	4	A - 4	k16 positv	9411.74	917.59	3	7.88667	7343.62	0.15	367.181
145	1	A - 4	k16 positv	6401.9	942.029	1	4.96438	6346.63	0.05	317.331
4868	15	A - 4	k16 positv	9103.71	947.38	2	11.4867	7657.25	0.1	382.862
6906	21	A - 4	k16 positv	6013.21	984.903	1	4.99078	8361.59	0.05	418.079
8001	25	A - 4	k16 positv	8339.18	1022.25	4	5.67734	8596.34	0.2	429.817
7759	25	A - 4	k16 positv	10186.6	1405.59	3	10.1488	8234.45	0.15	411.722
2032	5	A - 4	k16 positv	7399.6	989.818	1	4.06656	6871.44	0.05	343.572
6606	21	A - 4	k16 positv	11042.5	847.498	1	9.50625	9598.21	0.05	479.911
9532	28	A - 4	k16 positv	4090.75	1283.7	2	7.71063	9403.06	0.1	470.153
8390	26	A - 4	k16 positv	9291.78	1685.76	1	8.71406	7500.02	0.05	375.001
6605	21	A - 4	k16 positv	10742.3	792.334	1	10.8266	7259.2	0.05	362.96
230	1	A - 4	k16 positv	9211.4	1121.09	3	6.67198	9130.67	0.15	456.533
2292	8	A - 4	k16 positv	6366.1	875.651	2	12.1865	9439.45	0.1	471.972
762	2	A - 4	k16 positv	6624.87	1359.5	2	6.99766	8881.92	0.1	444.096
6630	21	A - 4	k16 positv	7910.99	1031.36	3	7.25292	7348.43	0.15	367.422
10089	30	A - 4	k16 positv	8674.79	1205.76	1	8.34437	5471.91	0.05	273.596
9746	29	A - 4	k16 positv	9004.78	1335.37	2	10.4173	7565.5	0.1	378.275
6270	20	A - 4	k16 positv	6882.63	1114.45	4	8.72066	6011.01	0.2	300.55
10368	30	A - 4	k16 positv	7613.34	1285.29	1	11.5659	7932.42	0.05	396.621
6742	21	A - 4	k16 positv	7062.01	911.411	3	8.26516	8613.13	0.15	430.656
8627	26	A - 4	k16 positv	7978.32	1065.43	4	9.56566	12757.5	0.2	637.874
7069	22	A - 4	k16 positv	9024.15	1252.31	1	9.90234	10990.5	0.05	549.527
9191	27	A - 4	k16 positv	9167.71	1307.1	1	12.6486	7051.35	0.05	352.568
7473	24	A - 4	k16 positv	6587.97	1232.31	3	6.41672	9642.82	0.15	482.141
8184	26	A - 4	k16 positv	8107.51	1728.17	3	6.37271	7407.15	0.15	370.358
1379	4	A - 4	k16 positv	8787.64	1102.17	1	6.17906	6917.91	0.05	345.896
8906	27	A - 4	k16 positv	7129.72	1460.01	2	7.38055	11874.8	0.1	593.742
4037	12	A - 4	k16 positv	7235.95	1631.85	1	18.5108	5609.4	0.05	280.47
3050	10	A - 4	k16 positv	6610.19	998.763	3	6.65437	7171.66	0.15	358.583
7327	24	A - 4	k16 positv	6646.84	924.736	4	6.27148	7257.46	0.2	362.873
7782	25	A - 4	k16 positv	6237.07	1259.2	1	4.80594	11281.6	0.05	564.082
8430	26	A - 4	k16 positv	8617.87	1329.33	2	10.008	8320.47	0.1	416.024
10579	30	A - 4	k16 positv	7330.57	897.048	1	8.92531	12058	0.05	602.898
8730	26	A - 4	k16 positv	7084.61	802.185	2	12.1073	7639.06	0.1	381.953
4338	13	A - 4	k16 positv	9610.22	992.431	2	7.94828	6994.54	0.1	349.727
5818	19	A - 4	k16 positv	5538.03	988.055	4	9.98156	6109.32	0.2	305.466
3099	10	A - 4	k16 positv	6988.22	834.382	1	3.24797	9358.63	0.05	467.932
7417	24	A - 4	k16 positv	5889.61	1467.43	1	8.34437	9069.09	0.05	453.455
6796	21	A - 4	k16 positv	8644.2	1156.58	2	5.33406	5306.72	0.1	265.336
9373	28	A - 4	k16 positv	6771.03	1973.91	2	5.10961	7213.06	0.1	360.653
1020	2	A - 4	k16 positv	6617.07	1044.66	3	6.13505	9081.09	0.15	454.054
4445	13	A - 4	k16 positv	10133.4	1216.45	3	6.67198	7333.45	0.15	366.673
5175	16	A - 4	k16 positv	7189.25	1754.64	2	6.03383	5462.7	0.1	273.135
2390	8	A - 4	k16 positv	8667.3	1391.9	2	4.6475	8105.56	0.1	405.278
8467	26	A - 4	k16 positv	9471.58	1369.7	1	12.6222	7562.66	0.05	378.133
4789	15	A - 4	k16 positv	7685.47	1186.11	4	6.05363	6912.04	0.2	345.602
3405	11	A - 4	k16 positv	10208.9	982.727	3	5.77417	9543.7	0.15	477.185
5063	15	A - 4	k16 positv	8660.01	872.615	4	6.24508	5757.34	0.2	287.867
11082	31	A - 4	k16 positv	8245.18	853.06	2	11.6584	6598.25	0.1	329.912
4551	13	A - 4	k16 positv	8138.34	1176.55	1	3.67047	6582.8	0.05	329.14
8549	26	A - 4	k16 positv	11825.8	1193.51	1	11.0906	8176.16	0.05	408.808
9568	29	A - 4	k16 positv	6906.1	1371.01	2	9.98156	8813.68	0.1	440.684
10691	30	A - 4	k16 positv	11697.3	1116.78	1	16.1606	10536.9	0.05	526.843
9169	27	A - 4	k16 positv	7492.84	1258.82	2	10.206	8689.98	0.1	434.499
8040	25	A - 4	k16 positv	5287.11	1168.98	1	3.27438	7765.67	0.05	388.283
2252	8	A - 4	k16 positv	8355.05	1138.29	2	14.4574	10211.8	0.1	510.588
6876	21	A - 4	k16 positv	9381.85	1794.51	1	9.87594	11688.8	0.05	584.438
465	1	A - 4	k16 positv	9205.33	1405.27	2	8.39719	8988.73	0.1	449.437
4869	15	A - 4	k16 positv	7623.83	1332.75	1	11.9884	11918.2	0.05	595.908
4734	15	A - 4	k16 positv	7061.72	1253.85	2	5.58492	5519.01	0.1	275.951
943	2	A - 4	k16 positv	6797.49	1234.98	2	8.8593	9521.18	0.1	476.059
4342	13	A - 4	k16 positv	9722.88	1126.39	2	9.7175	9633.04	0.1	481.652
2358	8	A - 4	k16 positv	6236.9	951.566	2	6.69398	7470.64	0.1	373.532
5301	16	A - 4	k16 positv	8112.49	1395.64	3	10.0872	5553.97	0.15	277.698
4286	13	A - 4	k16 positv	8531.83	1121.9	1	4.70031	7003.11	0.05	350.155
3495	11	A - 4	k16 positv	9481.53	1075.86	1	11.2227	12731.2	0.05	636.558
8506	26	A - 4	k16 positv	9264.11	1178.48	1	6.20547	10103.9	0.05	505.196
9197	27	A - 4	k16 positv	6125.97	1158.81	3	7.605	7220.83	0.15	361.041
8126	25	A - 4	k16 positv	7235.61	1114.69	4	7.07027	8170.02	0.2	408.501
7789	25	A - 4	k16 positv	7120.74	1207.35	2	9.34781	7107.16	0.1	355.358
9626	29	A - 4	k16 positv	9586.56	1372.91	3	9.40943	7679.41	0.15	383.971
820	2	A - 4	k16 positv	6741.52	1430.73	2	15.2496	10879.8	0.1	543.988
5940	20	A - 4	k16 positv	6019.08	1300.73	1	11.0114	5527.02	0.05	276.351
4887	15	A - 4	k16 positv	7024	843.016	1	5.75656	8038.28	0.05	401.914
9590	29	A - 4	k16 positv	8198.85	1360.75	1	11.0114	7938.19	0.05	396.909
3691	11	A - 4	k16 positv	10344.8	909.557	1	7.07688	9041.3	0.05	452.065
3415	11	A - 4	k16 positv	8508.75	787.183	1	8.29156	12416.5	0.05	620.827
6479	21	A - 4	k16 positv	9028.77	889.876	2	14.8799	10936.4	0.1	546.82
4268	13	A - 4	k16 positv	11853.7	1773.52	1	6.44313	5722.98	0.05	286.149
3684	11	A - 4	k16 positv	10126.2	944.924	1	7.47297	7786.6	0.05	389.33
8799	27	A - 4	k16 positv	8837.78	1514.58	2	4.18539	7561.87	0.1	378.094
5104	15	A - 4	k16 positv	10106.3	1365.28	3	10.8002	6938.98	0.15	346.949
3780	12	A - 4	k16 positv	7775.34	1007	2	6.62797	6877.19	0.1	343.859
7098	23	A - 4	k16 positv	7587.25	1790.07	3	10.8002	8297.35	0.15	414.868
10195	30	A - 4	k16 positv	6260.49	1065.56	3	7.51698	9953.32	0.15	497.666
8332	26	A - 4	k16 positv	10024.8	1352.57	1	4.62109	7025.45	0.05	351.273
5630	19	A - 4	k16 positv	6850.56	2177.14	1	5.43969	5399.52	0.05	269.976
842	2	A - 4	k16 positv	6251.89	1028.92	3	4.59469	7943.93	0.15	397.197
785	2	A - 4	k16 positv	6712.17	1486.08	2	8.29156	8668	0.1	433.4
8356	26	A - 4	k16 positv	9493.2	1526.6	1	4.70031	8372.31	0.05	418.615
10519	30	A - 4	k16 positv	9971.69	944.125	2	6.12625	6951.23	0.1	347.562
5209	16	A - 4	k16 positv	8705.12	1888.2	1	17.2169	5702.05	0.05	285.103
1405	4	A - 4	k16 positv	7670.76	802.33	2	11.051	8907.44	0.1	445.372
4796	15	A - 4	k16 positv	7464.88	1050.03	2	9.2818	8821.1	0.1	441.055
6091	20	A - 4	k16 positv	7184.84	1214.71	2	11.4867	6304.47	0.1	315.223
4476	13	A - 4	k16 positv	10854.1	1118.61	3	10.5097	7776.18	0.15	388.809
3135	10	A - 4	k16 positv	8894.29	1196.79	3	6.21427	10247.8	0.15	512.392
10995	31	A - 4	k16 positv	8430.49	875.074	3	9.78792	7175.65	0.15	358.782
8481	26	A - 4	k16 positv	9318.39	1809.92	2	5.29445	9869.74	0.1	493.487
11021	31	A - 4	k16 positv	8138.69	1429.45	2	10.9586	7734.41	0.1	386.721
4914	15	A - 4	k16 positv	9712.96	1113.48	3	8.13312	8173.94	0.15	408.697
2317	8	A - 4	k16 positv	6292.58	796.217	1	4.56828	9350.18	0.05	467.509
9232	27	A - 4	k16 positv	7806.66	1122.86	2	7.07688	6390.16	0.1	319.508
5613	17	A - 4	k16 positv	8039.4	924.454	1	7.84266	7326.26	0.05	366.313
222	1	A - 4	k16 positv	8299.18	1051.73	1	5.28125	7647.5	0.05	382.375
1167	3	A - 4	k16 positv	6445.64	1181.16	5	9.24219	6673.37	0.25	333.669
6334	20	A - 4	k16 positv	10142.6	1659.73	2	10.7605	5514.2	0.1	275.71
413	1	A - 4	k16 positv	10841.2	1191.17	2	9.7175	8807.43	0.1	440.372
2306	8	A - 4	k16 positv	10468.7	1154.65	2	4.42305	6366.39	0.1	318.32
7911	25	A - 4	k16 positv	6893.51	1287.86	1	6.94484	12289.2	0.05	614.46
10676	30	A - 4	k16 positv	8221.19	895.931	1	10.3248	11183.6	0.05	559.178
2379	8	A - 4	k16 positv	5845.85	1015.06	1	3.72328	12072.2	0.05	603.612
2778	9	A - 4	k16 positv	20189.7	2661.25	2	6.3507	12486.4	0.1	624.321
6499	21	A - 4	k16 positv	10689	943.94	1	9.21578	11936.3	0.05	596.813
2312	8	A - 4	k16 positv	8967.52	1295.56	1	14.5762	8552.81	0.05	427.64
407	1	A - 4	k16 positv	11425.5	1546.24	1	5.65094	7443.09	0.05	372.155
10661	30	A - 4	k16 positv	8861.81	811.047	1	8.10672	19557.1	0.05	977.853
795	2	A - 4	k16 positv	7421.68	1140.78	1	13.3087	7601.48	0.05	380.074
6264	20	A - 4	k16 positv	5883.14	969.854	2	6.27148	6146.26	0.1	307.313
839	2	A - 4	k16 positv	7669.66	1677.52	1	9.55906	9324.94	0.05	466.247
9574	29	A - 4	k16 positv	8273.19	1204.05	2	9.03094	10251.9	0.1	512.593
1638	5	A - 4	k16 positv	7136.4	1422.48	1	6.57516	9847.6	0.05	492.38
2380	8	A - 4	k16 positv	5040.13	935.798	4	7.92848	10003.2	0.2	500.158
3871	12	A - 4	k16 positv	6766.4	1337.56	2	16.0946	5682.18	0.1	284.109
10001	29	A - 4	k16 positv	7203.4	1000.64	1	7.71063	10648.8	0.05	532.44
7653	25	A - 4	k16 positv	6918.74	1428.8	1	3.24797	8616.89	0.05	430.844
478	1	A - 4	k16 positv	10585.3	1147.84	2	5.30766	7370.35	0.1	368.518
2102	5	A - 4	k16 positv	5371.16	955.969	1	6.12625	9880	0.05	494
9940	29	A - 4	k16 positv	9406.87	1147.29	2	6.08664	6557.81	0.1	327.89
1662	5	A - 4	k16 positv	12137.6	877.492	2	6.83922	7152.22	0.1	357.611
7125	24	A - 4	k16 positv	7922.85	1626.59	2	3.63086	5285.3	0.1	264.265
6746	21	A - 4	k16 positv	8100.47	1093.11	2	3.69687	7131.81	0.1	356.591
1318	4	A - 4	k16 positv	10524.3	1217.39	1	10.4305	8024.05	0.05	401.203
9728	29	A - 4	k16 positv	8926.48	1839.86	1	12.8863	14355.5	0.05	717.775
1581	4	A - 4	k16 positv	8677.55	823.082	4	8.10012	8143.56	0.2	407.178
8891	27	A - 4	k16 positv	6516.24	1243.07	3	6.51354	7950.02	0.15	397.501
1072	2	A - 4	k16 positv	9531.09	1533.48	1	6.86562	6902.47	0.05	345.124
4497	13	A - 4	k16 positv	10062.6	1303.36	1	4.17219	7419.46	0.05	370.973
7848	25	A - 4	k16 positv	10105.7	1195.63	3	9.89354	9476.58	0.15	473.829
2144	8	A - 4	k16 positv	8896.93	1399.38	3	8.05391	9070.82	0.15	453.541
1740	5	A - 4	k16 positv	6782.01	1386.53	1	12.7806	6379.85	0.05	318.992
7452	24	A - 4	k16 positv	10553.1	1390.15	1	3.27438	6114.69	0.05	305.735
5249	16	A - 4	k16 positv	6759	1353.08	1	17.0056	5634.79	0.05	281.739
11001	31	A - 4	k16 positv	9326.54	793.705	1	10.5097	6993.23	0.05	349.662
4983	15	A - 4	k16 positv	7680.38	1110.73	1	7.65781	5540.19	0.05	277.01
8857	27	A - 4	k16 positv	6444.37	1500	1	10.9058	12211.5	0.05	610.576
5430	16	A - 4	k16 positv	6094.59	1112.63	1	13.1239	9383.21	0.05	469.16
2900	9	A - 4	k16 positv	18081.7	2421.51	2	10.272	12151.6	0.1	607.582
1355	4	A - 4	k16 positv	7715.84	813.275	3	5.11401	7164.08	0.15	358.204
1641	5	A - 4	k16 positv	6022.49	1242.59	1	4.54188	6171.52	0.05	308.576
9718	29	A - 4	k16 positv	12548	1310.99	3	8.97813	7736.28	0.15	386.814
3562	11	A - 4	k16 positv	7017.48	843.759	2	8.41039	8370.85	0.1	418.542
11000	31	A - 4	k16 positv	7928.35	1353.55	1	11.4339	7320.37	0.05	366.019
4303	13	A - 4	k16 positv	8921.6	1570.11	1	3.51203	6929.64	0.05	346.482
7031	22	A - 4	k16 positv	8341.71	1064.24	1	15.4213	8400.15	0.05	420.008
6762	21	A - 4	k16 positv	7991.95	910.861	3	4.2162	7385.61	0.15	369.28
2199	8	A - 4	k16 positv	7245.61	854.337	1	6.54875	8299.94	0.05	414.997
3659	11	A - 4	k16 positv	8113.49	849.774	2	4.59469	7672.53	0.1	383.627
9292	27	A - 4	k16 positv	9992.23	1018.99	1	3.11594	7479.9	0.05	373.995
5737	19	A - 4	k16 positv	8582.09	2643.24	1	15.6853	6344.47	0.05	317.224
2996	9	A - 4	k16 positv	12840.8	1340.34	3	4.47146	8636.27	0.15	431.813
2565	9	A - 4	k16 positv	21344.9	2814.68	1	7.76344	13438.4	0.05	671.92
6294	20	A - 4	k16 positv	6732.59	1210.61	2	16.3455	10002.3	0.1	500.113
4619	14	A - 4	k16 positv	6194.96	827.775	5	9.50625	7079.51	0.25	353.976
2085	5	A - 4	k16 positv	5339.71	1069.66	1	3.8025	5466.74	0.05	273.337
3643	11	A - 4	k16 positv	10012	862.8	4	6.20547	7977.2	0.2	398.86
8750	26	A - 4	k16 positv	8371.29	1073.68	3	6.60156	8626.43	0.15	431.322
7829	25	A - 4	k16 positv	9444.29	955.807	1	16.5831	8133.54	0.05	406.677
7051	22	A - 4	k16 positv	7032.04	1417.64	1	7.89547	9158.71	0.05	457.935
4315	13	A - 4	k16 positv	8862.03	896.829	3	9.52385	10464.5	0.15	523.223
102	1	A - 4	k16 positv	7206.67	1548.4	1	4.85875	6111.67	0.05	305.583
8042	25	A - 4	k16 positv	7766.3	888.85	2	9.69109	14328.6	0.1	716.43
5573	16	A - 4	k16 positv	8373.82	1219.56	1	6.36391	8042.99	0.05	402.15
4023	12	A - 4	k16 positv	7475.57	2075.82	1	10.3513	6222.35	0.05	311.117
2629	9	A - 4	k16 positv	19726.4	2935.81	1	5.14922	10799.9	0.05	539.995
10720	30	A - 4	k16 positv	6332.58	937.534	3	5.0612	7463.55	0.15	373.177
11036	31	A - 4	k16 positv	9522.16	947.958	2	11.051	15246.1	0.1	762.303
8283	26	A - 4	k16 positv	9580.89	1319.16	1	9.16297	8976.35	0.05	448.818
10205	30	A - 4	k16 positv	7044.79	1115.64	1	10.7209	7662.17	0.05	383.108
9680	29	A - 4	k16 positv	8816.54	873.208	3	12.0412	11459	0.15	572.949
119	1	A - 4	k16 positv	7456.41	1544.7	2	8.71406	7976.35	0.1	398.817
4992	15	A - 4	k16 positv	7792.36	1089.35	2	11.3019	8677.8	0.1	433.89
[truncated: 2,001 more rows]
